# Supplementary material for: Laser Capture Microdissection and RNA-Seq Analysis: High Sensitivity Approaches to Explain Histopathological Heterogeneity in Human Glioblastoma FFPE Archived Tissues
Source: Front Oncol. 2019 Jun 7;9:482. doi: 10.3389/fonc.2019.00482 (PMC6568189; doi:10.3389/fonc.2019.00482)
Supplement: Supplementary file 2 [file Table_1.xlsx]

## Sheet: FPKM Matrix
Table 1: FPKMs values of all genes from of all sample
Probe	TC_1	TC_2	TC_3	PTC_1	PTC_2	PTC_3	PS_1	PS_2	PS_3	NS_1	NS_2	NS_3	TV_1	TV_2	TV_3	NV_1	NV_2	NV_3
A1BG	0	0	0	1.03475	0	6.07246	0	95.7925	7.08349	0	3.23315	5.79555	0	0.138694	6.05878	0	0.0611062	0
A1BG-AS1	0	0	0	0	0	4.56899	0	501.95	3.58458	0	16.3054	0	0.551918	0	0	0	0	0
A1CF	0	0	0	0	0	0	0	0	0	0	0	0	0	0	0	0	0.0772252	0
A2M	0	0	57.6513	7.09342	6.24162	68.8273	0	148.925	40.0153	0	128.514	38.1928	30.4864	754.719	43.3739	0	108.593	354.74
A2M-AS1	21.7625	55.424	41.2831	9.3854	63.3162	4.12547	0	4.13143	12.3107	0	46.0106	16.8176	240.703	155.36	22.5173	54.7522	19.398	22.0783
A2ML1	0	0	0	0	0	0	0	0	0	0	0	0	0	0	0	0	0.935409	0
A2MP1	0	0	0	0	0	0	0	0	0.381961	0	2.67653	0	0	0	0	0	0	0
A3GALT2	0	0	0	0	0	0	0	0	0	0	0	0	0	0	0	0	0	0
A4GALT	0	0	0	0	0	0.342433	0	0	0.635188	0	0	0	0	18.2605	2.17373	0	0	0
A4GNT	0	0	0	0	0	0	0	0	0	0	0	0	0	0	0	0	0	0
AA06	0	0	0	0	0	0	0	0	0	0	0	0	0	0	0	0	0	0
AAAS	0	10.0778	0	5.26148	14.4169	16.8631	0	67.498	29.588	0	7.57399	27.5047	3.40727	8.98249	21.1259	11.6044	4.3509	0
AACS	0	0	0	0	1.73994	0.126547	0	10.5362	3.80256	0	0.303198	7.68792	0	0	4.71384	0	0	0
AACSP1	0	0	0	0	0	0	0	0	0	0	0	0	0	0	0	0	0	0
AADAC	0	0	0	0	0	0	0	0	0	0	0	0	0	0	0	0	0	0
AADACL2	0	0	0	0	0	0	0	0	0	0	0	0	0	0	0	0	0	0
AADACL3	0	0	0	0	0	0	0	0	0	0	0	0	0	0	0	0	0	0.429121
AADACL4	0	0	0	0	0	0	0	0	0	0	0	0	0	0	0	0	0	0
AADAT	0	0	0	5.15641	0	13.3826	0	0	6.51089	0	7.95764	1.60419	0	0.497053	1.07757	0	0	0
AAED1	0	0	0	0	0	9.65988	0	128.314	4.86023	0	0.727482	4.75129	0	0	6.39108	0	7.07734	0
AAGAB	5.07096	1009.31	0	4.63717	10.3258	5.26351	4.89105	0.774005	6.51167	0	11.7888	6.49465	7.92671	6.01675	7.02723	0	1.12343	0
AAK1	3.09194	0	2.06254	6.31141	5.86984	3.60048	0.681889	15.7359	3.79862	14.8131	6.27474	4.74618	3.38245	4.85596	4.48647	5.07105	1.79451	20.28
AAMDC	0	0	0	0	22.8528	31.3732	0	6.3714	18.5277	0	130.02	36.3412	409.795	114.915	21.0352	0	41.0274	1.91098
AAMP	41.758	0	31.3937	13.2386	4.92582	25.0278	0	10.382	51.7846	44.3251	12.7251	35.4903	17.813	30.4764	40.8871	0	17.7373	7.52709
AANAT	0	0	0	0	0	0	0	0	0	0	0	0	0	0	0.397867	0	0.0561263	197.92
AAR2	38.0575	0	0	2.17196	0	9.73151	0	4.93801	10.0817	0	0	14.4202	12.7078	8.43343	7.56761	0	0	20.0862
AARD	0	0	0	0	0	0	0	0	0.249994	0	0	0	0	0	0	0	0	0
AARS	13.9869	10.2011	0	0	2.15964	35.5992	0	0.142332	16.9253	0	2.50868	9.625	1.73696	15.6458	10.4754	115.355	23.6918	76.9665
AARS2	2.15239	0	0	0	15.6044	0.622639	0	0	3.15942	0	0.312586	3.91388	37.9031	7.12905	3.55508	0	0.0433312	0
AARSD1	0	0	72.5267	0	0	12.9236	0	88.3022	23.9748	492.174	10.9967	12.7015	0	6.96747	13.6647	0	3.38864	40.8199
AASDH	0	0	56.6301	0	84.562	3.06276	0	0.160326	7.30323	0	21.9926	7.41505	0	0	6.56412	0	0.0352306	0
AASDHPPT	1.82654	5.9903	56.0909	10.0171	2.02682	19.3856	0	4.85133	18.3494	48.2033	1.17963	21.4334	37.487	26.5136	23.5562	0	1.36124	0
AASS	10.4749	2.87011	9.23701	75.6443	5.84979	3.16914	62.818	0.11991	34.5038	0	5.29537	36.254	4.70677	9.05467	34.7497	21.2154	6.62414	8.89501
AATF	2.47271	0	7.10713	4.22846	2.7318	1.87111	0	1.81186	7.23325	0	1.11842	4.73711	2.74495	0.828777	3.88995	0	0.498279	10.5541
AATK	0	0	0	0	0	0	0	2.35913	0.402296	0	0.604975	0.22465	0	0	0.599181	0	8.09132	0
AATK-AS1	0	0	0	0	0	0	0	0	0	0	0	0	0	0	0	0	0	0
ABAT	66.1181	7.02514	87.3573	14.3254	3.87471	9.18954	3.08058	0.293584	25.6396	240.976	29.0219	28.1239	3.35703	0	25.3311	2.78933	10.325	0
ABCA1	1.93629	30.2724	0	36.1704	39.3033	38.7999	2.78	0.554112	2.4399	0	3.70081	2.17932	8.07134	1.77043	2.92536	0	2.47426	0
ABCA10	0	0	0	0	0	0	0	0	0	0	0.417348	0	0	0	0.116203	0	0.146444	20.0853
ABCA11P	0	0	0	0	0	0	0	0	0.704621	0	0	0	8.09781	0	0	0	0	0
ABCA12	0	0	0	0	0	0.898284	0	0	0	0	0	0	0	0	0	0	0	0
ABCA13	0	0	0	0	0	1.49512	0	3.95321	0	0	5.47446	0.126433	0	0	0.212122	0	0.877507	0
ABCA17P	0	0	0	0	0	0	0	0	0	0	0	0	0	0	0	0	0	0
ABCA2	0	2.05835	1.80662	0	0	0	0	0.143227	0.630429	0	0.0403662	0.402155	0	0	0.269932	7.13692	0.163678	0
ABCA3	0	0	0	0	6.90452	14.4282	0	5.09149	7.51917	0.889062	7.82326	6.28417	1.38894	8.23109	9.87981	0	8.0353	1.72205
ABCA4	0	0	0	0	0	0	0	0	0	0	2.29406	0	0	0.0952513	0	0	0	0
ABCA5	0	0	4.20136	0.21459	0	0.317933	0	2.11266	6.01994	0	4.02684	5.48018	11.0873	3.237	2.95786	2.37021	0.930439	0
ABCA6	0	0	1.86506	6.33309	5.68186	0.417336	631.174	0	0.0813519	1.11565	0.0625793	0	0	0	0.139307	0	0.0585556	0
ABCA7	10.4966	0	0	0	0	0.171322	0	0	0.125882	0	0.459622	0.160582	0	0	0.215583	0	0.165995	0
ABCA8	0	2.94712	0	0	0.250257	0	0	0.24627	0.225667	0	0.144625	0.767545	8.0542	0	1.15933	29.2722	20.0464	116.735
ABCA9	0	0	0	0	0	0	0	0	0.136365	0	2.64727	0.695773	0	0.94984	0.350294	34.5586	0.981026	13.9723
ABCB1	0	0	0	0	0	0	0	4.94848	5.67661	0	8.24371	3.03564	16.4049	3.06835	0.940644	0	0.923009	44.2766
ABCB10	0	0	0	0	0	0.45163	0	0	2.58639	0	0.0866101	2.58053	0	0	1.92527	0	2.97143	41.9915
ABCB11	0	0	0	0	0	0	0	0	0	0	0	0	0	0	0	0	0	0
ABCB4	0	4.44204	0	0	0	0	0	0	0.226721	0	4.27925	0.289055	0	0	0.388199	0	0.517478	1.93423
ABCB5	0	0	0	0	0	0	0	0	0.295337	0	1.78815	0	0	0	0.338495	0	0	0
ABCB6	0	0	4.97628	0	55.1666	22.2955	0	1.4244	10.8528	0	0.948561	5.5323	0	0.420619	5.9448	1.30794	49.8401	0
ABCB7	0	0	0	30.719	0	6.97057	0	41.6957	14.0933	27.5908	7.34927	7.3292	22.8851	7.69522	9.3955	0	0.220186	130.608
ABCB8	0	0	0	1.62124	0	3.85889	6.80602	20.5847	5.24385	0	4.68401	1.7662	0.528932	0.0358326	4.57402	0	0.0237268	3.56444
ABCB9	0	0	0	0	1.72918	0.293316	0	0.356031	2.06298	0	1.00428	0.664285	44.8546	0	2.00767	45.9488	1.40954	0
ABCC1	0	2.56318	0	3.4852	0.653281	6.70507	0	0	1.11217	26.9191	0	0.667621	1.22655	0.0828402	0.112038	0	0	0
ABCC10	0	0	0	0.702685	0.281782	4.05732	0	0	1.97258	0	2.44148	4.6887	0	0	1.76229	0	0.0204602	0
ABCC11	0	0	0	0.396818	0	0	0	0	0	0	0	0.247005	0	0	0	0	0	0
ABCC12	0	0	0	0	0	0	0	0	0	0	0	0	0	0	0	0	0	0
ABCC13	0	0	0	0	0	0	0	0	0	0	1.84842	0	0	0	0	0	8.27877	0
ABCC2	0	0	0	0	0	0	0	2.7027	0.0853717	0	0	0	0	0	0	0	0	0
ABCC3	0	3.26892	0	0	31.0764	33.1903	0	41.295	3.44257	0	1.09444	0.851277	0.669709	0.423019	1.28587	0	1.06108	0
ABCC4	0	11.5364	0	0	0	0.294874	0	0	2.7973	517.659	1.04727	2.06564	0.394133	15.4669	1.13455	0	0	5.86573
ABCC5	0	14.4204	21.0954	0	19.349	43.377	0	123.765	23.2617	54.5178	86.9028	40.4732	52.5467	15.4535	18.9932	0	14.966	0
ABCC5-AS1	0	0	0	0	0	0	0	0	0	0	0	0	0	0	0	0	0	0
ABCC6	0	0	0	0	0.280163	4.28372	0	0	0.168501	0	0	0	0	0	1.2996	0	6.61071	0
ABCC6P1	0	0	0	0	0	0	0	0	0.321747	0	0	0	0	0	0.275351	0	0	0
ABCC6P2	0	0	0	0	0	0	0	0	0.690292	0	0	0	0	0	1.17785	0	0	0
ABCC8	1.0448	6.86742	0	0	0	0	0	0	1.05172	0	0	1.56476	0	0	0.900447	0	0	0
ABCC9	0	0	0	0.421532	0	0	0	0.168233	1.54275	0	0.0355835	0.787317	2.61908	8.65404	0.440379	1.67331	2.72358	0
ABCD1	0	0	0	0	0	0	0	0	0.94823	0	0.0456565	0	0.632957	0.086011	1.01462	0	0	0.224643
ABCD2	0	0	0	0	0	0.0517172	0	0	3.22617	0	0.496328	2.88022	0	0	1.93358	0	0	0.611977
ABCD3	18.6378	192.98	50.9566	21.1589	50.2473	23.7718	4.14165	1.96952	17.5916	65.8848	18.1886	15.9282	8.66053	7.91254	22.8312	4.34565	13.1645	8.88011
ABCD4	0	0	0	0	0	2.73863	0	0	11.2446	1.97596	0.111116	8.81852	0	0.838006	10.3644	196.76	2.42709	1.9114
ABCE1	0	0	0	13.958	48.3789	13.3116	63.9719	5.52606	5.78202	0	1.62961	10.2646	4.1389	0.71119	8.13216	0	0.942151	2.15328
ABCF1	1.49857	0	16.3864	13.8372	68.3311	6.19834	0	23.9501	15.3184	0	27.6914	10.8835	10.7238	3.2318	12.4846	0	11.3174	4.92462
ABCF2	0	3.60264	0	14.6923	0	16.8389	0	0	10.4829	12.6096	3.46754	6.09764	4.42633	1.46591	8.81747	0	12.7653	2.96457
ABCF3	12.2435	0	25.4433	2.09677	54.8298	2.50585	0	0	4.43915	0	19.3758	3.04522	0	1.7084	3.50659	0	2.26092	0.323203
ABCG1	0	0	0	0	0	15.3915	5.17185	0.817816	0.747605	0	12.3437	0	0.398414	5.92466	3.07188	0	12.9885	259.746
ABCG2	6.03383	0	0	0	0	0	0	1.65773	4.65461	0	2.33695	1.493	2.97491	0.788561	2.77202	0.915265	40.4295	20.5284
ABCG4	0	0	0	0	0	0	0	0	0.120283	0	0	0.306712	0	20.6718	0.205948	0	0	0
ABCG5	0	0	0	0	0	0	5.53575	0	0	0	0	0	0	0	0	0	0	0
ABCG8	0	6.44666	0	0	0	0	0	0	0	0	0	0	0	0	0	0	0	0
ABHD1	0	0	0	0	0	2.91237	0	0	0	0	0	0	0	0	0	0	0	0
ABHD10	18.3801	0	0	0	1.18444	0.606418	0	0	8.94822	7.35705	18.5197	12.3107	1.90463	0.0976523	6.12564	3.08747	0.172346	0
ABHD11	0	0	0	0	134.804	4.87438	0	2.51344	20.7219	0	14.7483	22.3236	0	0	26.421	0	3.49164	0
ABHD12	7.48431	0	0	17.0635	17.9125	6.77633	0	227.503	37.8039	286.624	21.9236	38.4517	6.09178	13.7594	40.0117	0	20.8711	56.9646
ABHD12B	0	0	0	12.5012	0	0	86.0439	0	0	25.1164	0.474694	3.11157	0	0	0	0	0	31.7399
ABHD13	0	0	0	0	0.270254	4.81986	0	0	1.54391	0	2.34401	0.829074	0.652307	4.91369	2.0872	0	0.565384	0
ABHD14A	0	0	0	0	0	11.4206	0	6.90052	23.3492	0	1.30038	14.8291	0	0	9.97618	0	9.22415	0
ABHD14A-ACY1	0	0	0	0	0	0	0	0	0	0	0	0	0	0	0	0	0	0
ABHD14B	2.65114	0	0	2.7185	5.85081	0.0716575	0	0	7.97319	0	63.3064	7.89562	1.17565	0.0403753	8.33682	0	0	0.418739
ABHD15	0	0	0	0	3.44386	0	0	0.0709249	5.19024	0	0.0500036	2.64623	0	0	4.44262	0	0	0
ABHD16A	14.0633	0	0	0	7.75054	57.8683	24.5921	0	32.1776	0	16.9064	17.9396	135.171	6.73205	17.6807	584.995	98.474	0
ABHD16B	0	0	0	0	0	0	0	0	6.28697	0	0	0	0	0	3.01142	0	0	0
ABHD17A	0	0	0	0	0	0.327603	0	0.158128	0.287866	0	1.7865	0	0	2.37214	0	0	1.11418	0
ABHD17B	0	0	11.2797	0	1.39832	1.90055	0	70.1763	6.32573	0	16.2585	7.8827	60.3515	14.0682	5.29389	2.54135	5.64545	0
ABHD17C	6.69745	7.31369	0	0.764155	2.47043	11.7261	0	0	11.5755	25.5821	2.09127	13.3173	11.9168	23.1852	8.62677	0	1.70922	41.3355
ABHD2	14.5799	1.91901	16.8432	12.4463	3.58971	9.51946	1.67566	4.88669	30.0244	4.70313	5.26796	31.9956	7.87855	21.201	35.0653	0	3.57968	30.4036
ABHD3	0	0	9.84635	0	0.709337	0	0	0.117695	4.08	0	0	1.64056	0	0	7.71599	0	0	0
ABHD4	4.18814	0	6.02463	7.88827	0	1.66754	0	59.2646	13.8399	0	6.35766	13.8369	0	12.7837	14.0919	0	2.48902	0
ABHD5	10.5499	3.15272	0	0.329712	10.7058	13.9961	0	0.0439161	3.37976	0	9.65625	5.74731	11.1975	2.5786	4.13394	0	27.0675	0
ABHD6	81.4101	0	0	0	0	5.49569	0	0	1.65621	206.769	17.4834	2.81286	0	0	4.40903	0	5.09791	65.4706
ABHD8	0	0	0	3.46896	0.700202	0.959787	0	0	1.27165	11.6138	0.163889	2.69876	2.25134	0	0.725301	0	0.102222	0
ABI1	6.53099	5.35751	0	1.68001	16.7812	10.5407	0	0	11.3069	1203.51	13.3908	14.2173	6.93044	121.414	16.6215	4.94505	31.1399	0.259042
ABI2	100.513	13.7715	62.8554	9.5063	111.356	7.35605	0	21.1076	30.2993	9.64174	27.108	42.3244	10.9175	9.13305	41.4139	0	27.0091	0
ABI3	0	16.5956	0	2.59999	33.5926	0	0	0.696098	2.32977	0	0.654774	1.61805	54.0052	3.08958	3.2618	0	1.73645	8.4127
ABI3BP	0	0	0	0	3.53265	0	0	0	0.0966372	0	0.892594	0	0	0	0.165466	0	0	0
ABL1	15.2437	0	4.58161	0.655054	2.39293	17.2219	0	0.218111	12.1506	0	4.67312	13.2538	11.9425	39.5222	9.44523	5.78694	0.517801	5.00406
ABL2	0.87799	14.4527	0	0	29.019	5.30813	0	2.43235	5.60677	2.83267	8.40482	7.24778	1.58327	9.31393	8.40314	0	0.194241	0.139957
ABLIM1	11.2113	4.91664	0	20.8276	18.7992	10.8901	0	1.98494	18.7097	20.6547	27.8772	15.528	46.7258	12.3245	15.0438	3.9757	20.7899	5.59633
ABLIM2	0	0	0	1.18299	8.62013	0	0	0	2.02239	2.33506	0.22279	1.47275	9.62821	0	1.48365	0	0	0
ABLIM3	0	0	0	0	0	0.048048	0	8.2822	0.997808	0	2.45799	1.27229	0.266711	0	0.170846	0	7.92989	0
ABO	0	0	0	0	0	0	0	0	0	0	0	0	0	0	0	0	0	0
ABR	2.88461	0	260.467	0.495011	1.60465	12.9583	0	21.7951	18.1294	3.31397	9.21895	22.8031	1.69243	10.2409	14.6913	0	14.7831	18.5536
ABRA	0	0	0	0	0	0	0	0	0	0	0	0	0	0	0	0	0	0
ABRACL	0	88.1328	38.7079	0	0	11.2812	0	0	7.31553	0	0.66205	2.85411	24.8993	34.9383	4.80456	0	0	0
ABT1	6.9986	0	0	1.59649	6.44939	1.07132	0	8.76052	4.29102	0	0.150723	3.47779	31.6271	9.45136	5.00662	0	4.98257	2.21409
ABTB1	0	0	0	0	27.2156	1.00107	0	2.13474	7.78675	0	4.25316	4.08182	3.03785	2.04795	4.31012	0	2.21053	42.8637
ABTB2	0	0	0	2.16318	0	4.41755	0	0	0.351994	0	0	0.897771	0	0	1.05478	0	0	0
ACAA1	7.01771	0	10.0588	7.17513	44.2687	23.4022	30.817	8.19621	54.1103	0	42.9991	33.487	88.1372	20.141	38.518	26.3678	72.8105	4.41706
ACAA2	2.75268	0	0	0	0	21.6666	0	0	14.4836	0	10.2295	11.1218	0	3.73444	14.9468	2.07483	27.0744	0
ACACA	18.6385	3.50499	28.6772	0	0	6.14173	0	2.88021	6.1431	0	21.6111	3.31012	1.07942	0	3.43703	0	6.57994	0
ACACB	0	0	1.05985	0	0	0.251388	0	0	1.98789	28.5379	7.10244	1.53362	3.96666	2.93226	1.26689	0	2.35933	0
ACAD10	0	105.729	0	0	0	1.38685	0	0	3.0225	0	0.0414755	3.30305	0	2.6226	3.32674	0	0.103625	0
ACAD11	0	0	9.80747	1.00116	0.811307	6.81795	0	0.0667924	7.33351	0	7.86357	6.5438	4.89417	28.5651	9.83465	0	1.14551	0
ACAD8	0	0	0	0	0	6.74934	0	0	5.42113	0	14.0448	7.67104	0	28.136	12.0253	0	0.0967972	0
ACAD9	40.7619	0	21.5029	0	39.5205	10.3412	0	0.746628	10.4023	0	2.69874	6.95208	5.90133	52.2132	9.92329	7.70324	12.6046	0
ACADL	0	0	0	0	0	0	0	0	0	0	0	0	0	0	0	0	0	0
ACADM	118.743	0	0	7.66852	82.43	4.53114	0	0.569378	14.9846	0	22.0906	14.7962	43.6679	48.4467	16.0311	533.051	6.58956	26.236
ACADS	2.77851	0	0	23.7323	0	15.7837	0	7.38051	8.58552	0	13.5581	4.72637	0	0.296492	4.36696	0	14.7285	0
ACADSB	4.3122	2.83576	0	5.04195	0	0.197138	0	0	2.24377	0	0.139144	2.2157	0	0	1.98319	0	2.49981	0
ACADVL	14.2357	0	0	8.1172	80.0296	140.241	137.959	50.433	68.6527	0	42.0159	65.7012	101.778	48.5875	52.9669	5.37316	45.9577	167.794
ACAN	0	0	0	0	0	0	0	0	0	0	0.384826	0	0	6.98956	0	0	0	0
ACAP1	0	0	0	0	0.580101	0	0	0.287812	0	0	1.21793	0	0	0	0	0	0.844088	0
ACAP2	37.0446	0	0	0	7.76649	3.54256	0	14.32	5.32313	2.46114	6.61956	6.25662	1.12171	6.21921	5.01918	0.541423	9.8933	26.4477
ACAP3	0	4.52326	1.32349	1.89159	1.14997	0.5009	0	1.19853	6.58107	0	1.37851	1.17752	0.616666	0.544494	2.96504	0	4.57682	3.93907
ACAT1	0	8.12324	0	0	0	14.9874	0	2.27265	9.9539	0	13.8683	13.2037	0	33.6441	14.1937	138.549	33.3501	116.883
ACAT2	200.24	275.869	0	39.5319	59.223	0	0	0	0	542.68	0	5.94215	54.5836	21.2338	0	0	0	0
ACBD3	1.45481	0	0	15.9772	6.87835	17.7352	0	11.7915	10.4841	0	26.0184	9.9457	0	23.0932	12.5224	0	6.59148	0
ACBD4	3.60954	37.3811	0	4.87972	5.50981	0	10.5739	1.15726	5.76697	0	1.51734	1.37243	0	0.275571	6.58114	0	0.402967	0
ACBD5	0	0	0	118.244	0	5.16245	0	0	6.16896	38.3028	51.3203	6.82576	0.310486	16.9976	4.7824	6.09705	50.0689	0
ACBD6	0	0	0	0	0	24.1086	0	0.610481	21.3979	26.6345	17.2368	15.5573	11.7628	0.966209	16.6362	17.541	38.4324	0.524762
ACBD7	0	0	0	25.9189	0.428525	0	4.45684	0	8.5247	0	6.81898	10.8658	0	0	9.95017	0	28.1289	0.489472
ACCS	0	0	0	0	0	12.8377	0	0	6.64279	0	0	3.624	0	13.6018	4.87058	0	0.515397	0
ACCSL	0	0	0	0	0	0	0	0	0	0	0	0	0	0	0	0	0	0
ACD	0	0	27.7243	0.899418	0	4.4828	0	0	9.69677	0	3.65638	5.48711	8.17047	0.681636	5.53018	0	0.742356	0
ACE	0	0	0	0	0	0	0	0.0758649	2.49961	0	2.14129	0.707866	29.6272	134.422	4.51648	11.2975	1.20207	0
ACE2	0	0	0	0	0	0	0	0	0	0	0	0	0	0	0	0	0	0
ACER1	0	0	0	0	0	0	0	0	0	0	0	0	0	0	0	0	0	0
ACER2	0	0	0	0	0	0	0	0	0	0	0	0	0	0	0	0	0	0
ACER3	0	0	0	0	7.86118	0.0158208	0	27.2899	2.8586	0	4.47682	5.27898	0	2.01853	3.20679	0	3.40792	0
ACHE	0	0	0	5.47418	20.6165	3.24402	0	0	0.222963	0	1.7251	2.28059	1.7754	0	1.90766	0	0	0
ACIN1	0	0	4.10638	0	0	59.062	0	12.5216	50.6959	2.45432	31.4738	47.9175	17.1521	143.06	41.0833	0	30.0855	5.08491
ACKR2	0	0	0	0.604484	0	0	0	0	0	0	0	0	0	0	0.505412	0	0	0
ACKR3	2.52354	74.3472	0	0.862929	0.696751	1.50062	0	104.129	19.4015	0	2.11986	16.6492	0	16.5719	30.3111	0	0	0
ACKR4	0	0	0	0	0	0	0	0	0.175479	0	0	0	0	0	0	0	0	0
ACLY	9.54637	54.8835	21.7933	9.0178	3.9895	61.4841	0	101.308	28.3178	0	11.5159	34.9592	31.293	28.0725	24.6713	1.81007	2.57049	0
ACMSD	0	0	0	0	0	0	0	0	0	0	0	0	0	0	0	0	0	0
ACN9	0	0	0	0.881779	2.13551	16.1413	0	0.236235	0.431004	0	2.75	0	0	12.1835	0.368736	0	16.5286	0
ACO1	0	0	8.42577	0.501637	1.62625	0.767967	0	9.7073	7.96293	0	1.93497	6.87116	0	0.244418	5.2432	0	1.70743	0
ACO2	21.0068	6.26168	84.5754	3.92635	54.1549	0.389365	0	0.388991	17.6268	2.19064	1.76335	17.0735	62.5867	13.4268	7.88358	76.5509	31.1786	0
ACOT1	0	0	0	0	0	0	0	0	0.840861	0	0	1.42643	0	0	0.958807	0	0	0
ACOT11	0	5.36969	0	0	0	0	0	23.9803	0.274134	0	0	0	0	0	0.938546	0	0	0
ACOT12	0	0	0	0	0	0	0	0	0	0	0	0	0	0	0	0	0	0
ACOT13	0	0	0	5.77793	2.40563	2.25577	0	1.12994	7.73458	1.46139	1.47884	5.62542	25.0468	21.342	5.63516	0	1.50655	84.2257
ACOT2	0	0	0	0	1.6554	2.12362	0	0	3.12453	0	7.38804	7.22756	0	9.0994	11.5913	0	4.87725	0
ACOT4	0	0	0	0	0	0	0	0	0.825018	0	0.639587	1.39965	0	0	3.76309	0	0	0
ACOT6	0	0	0	0	0	0	0	0	0.929079	0	0	0	0	0	0	0	0	0
ACOT7	0	0	0	37.9761	47.3689	65.6161	0	35.4147	16.0187	249.953	156.015	14.6668	125.98	65.4633	9.31306	635.098	87.2901	0
ACOT8	0	0	0	0	0	0	0	0	0	230.923	0	0	246.929	55.3221	0	0	0	0
ACOT9	3.15642	0	0	15.8906	2.60324	7.7749	18.4406	0	7.25254	0	0.713996	4.69189	2.78907	0	5.85642	0	1.59076	0
ACOX1	32.302	24.3524	0.647664	3.47357	37.257	4.27746	0	1.32494	9.54931	1.55008	3.32181	6.19939	6.96519	8.20377	9.29018	0	6.01348	1.17965
ACOX2	0	0	0	0	0.631683	9.03817	0	0	1.71898	0	0.221355	0.973077	0	0	1.30742	0	0	68.3026
ACOX3	0	0	73.3232	0	0.516789	11.2612	188.959	0	1.40399	0	1.14341	1.19264	0	0	3.20433	0	0.788243	0
ACOXL	0	0	0	0	0	0	0	0	0.185637	0	0	0.472913	0	0	0	0	0	0
ACP1	0	11.3695	0	74.7722	18.1487	18.5966	0	57.5745	21.4808	0	46.0487	16.9867	5.37154	60.438	20.355	0	0.701916	34.5236
ACP2	7.19882	0	0	0	0.66309	3.98736	0	9.01121	20.0592	0	53.9548	20.4368	0	0.0365527	17.506	5.43386	8.36496	0
ACP5	0	0	0	0	0	0.19946	0	0	0	0	2.14088	0	0	0.786274	0	0	0	0
ACP6	0	0	0	0	0	10.3622	0	0.947806	2.96145	0	4.39535	1.88469	0	0	5.48845	0	0	0
ACPL2	0	0	0	154.955	2.64236	4.69874	0	32.6833	9.42643	30.94	12.025	9.13792	0	0.265077	9.78101	8.402	0.332845	11.8226
ACPP	0	0	0	0	0	0	0	0	0.135401	0	0	0.345146	0	0	0	0	0	0
ACPT	0	0	0	0	0	0	0	0	0	0	0	0	0	0	0	0	0	0
ACR	0	0	0	0	0	0	0	0	0	0	0	0	0	0	0	0	0	0
ACRBP	0	0	0	1.93133	0.778903	0	0	0	0	0	0	0	0	0	0	0	0	0
ACRC	0	0	0	0	1.82002	0	0	0	0.686003	0	0	0.349728	0	0	0.469746	0	0	0
ACRV1	0	0	0	0	0	0	0	0	0.970604	0	0	4.92742	0	0	0	0	0	0
ACSBG1	0	0	1.68693	24.1115	2.43928	0.023657	0	69.6459	9.86319	4.03513	9.19673	10.1304	0	0	7.8115	0	12.2524	0
ACSBG2	0	0	0	0	0	0	0	0	0.16161	0	0	0	0	0	0	0	0	0
ACSF2	0	0	0	1.6143	0	3.79212	0	0	4.73346	0	6.4017	3.01422	0	0	1.01251	0	25.3837	0
ACSF3	0	0	0	0	0	0	0	0	0.605731	0	0	1.34626	0	0.0320371	0.30143	0	0	0
ACSL1	2.7563	0	0	0	0.76692	43.3703	0	183.334	1.38604	4.75091	0.489295	1.76701	1.85076	2.15795	1.38424	0	0.499441	0.218868
ACSL3	55.806	581.848	6.99621	35.0028	0.337894	43.862	0	1.22208	28.0755	34.8697	16.4066	30.8691	61.9868	14.5837	22.9903	0.920074	5.52011	20.058
ACSL4	20.469	16.8186	0	0	4.56767	0.970848	0	0	0.944399	38.8538	3.00554	2.40882	8.49809	4.40007	1.61716	2.3305	8.38539	0
ACSL5	17.8043	0	0	0	18.8853	0	4.68127	0	0.67782	0	9.77219	0.691123	0	0	2.78495	8.57921	11.0503	51.6264
ACSL6	0	0	0	0	9.07813	0.0108784	0	0.037157	4.50071	0	6.63231	8.00262	0	0	7.00694	0	0.5396	0
ACSM1	0	0	0	0	0	0	0	0	0	0	0	0	0	0	0	0	0	0
ACSM2A	0	0	0	0	0	0	0	0	0	0	0	0	0	0	0	0	0	0
ACSM2B	0	0	0	0	0	0	0	0	0	0	0	0	0	0	0	0	0	0
ACSM3	0	0	15.4301	0	0	0.170323	0	9.45e-05	0	0	0	0	2.75558	0	0	0	0	0
ACSM4	0	0	0	0	0	0	0	0	0	0	0	0	0	0	0	0	0	0
ACSM5	0	0	0	0	0	0	0	0	0	0	0	0.463582	0	0	0	0	0	0
ACSS1	4.31564	176.763	0	0	24.4875	7.95235	0	0	53.7866	0	28.7141	22.0721	13.9256	0	26.256	0	38.5162	256.878
ACSS2	0	0	0	0	1.52333	10.8126	0	0	11.7997	0	17.142	7.81082	0	0.222765	5.50832	0	3.68701	0
ACSS3	0	5.63994	0	0	0	0.602609	0	0	3.16726	0	0.111023	4.03636	0	0	5.66806	0	0	0
ACTA1	3.63037	0	24.2758	0	0	0	0	0	1.21009	0	0	0	0.799194	0	0	0	0	1.71284
ACTA2	7.78285	0	11.1447	42.3849	19.1618	35.5436	0	150.078	12.3143	0	104.968	11.5384	111.155	868.529	26.0443	8.7593	27.4729	1368.69
ACTB	533.86	212.172	1631.36	172.219	768.973	1301.43	215.093	774.297	771.631	630.567	732.776	961.467	356.294	1445.4	1208.44	95.5214	719.946	494.586
ACTBL2	0	0	0	0	0	0	0	0	0	0	0	0	0.417482	0	0	0	0	0
ACTC1	0	0	1.34775	0	0	0	0	0	0	0	0	0	0	0	0	3.18967	0	0
ACTG1	1561.01	1121.71	255.941	5667.48	2261.45	1885.33	627.308	2067.54	722.033	1273.01	1143.11	902.044	3423.17	1667.59	994.386	1197.78	1079.54	380.214
ACTG1P4	0	0	0	0.916222	0	1.01495	0	0.122775	0	3.06752	0.346501	0.570223	1.78285	0.122577	0.766305	2.02126	0.0540295	0
ACTG2	0	0	0	0	1.24991	0.187258	40.6023	0	0	0	17.9757	0	12.0428	223.126	3.2616	0	10.0982	0
ACTL10	0	0	0	0	0	0.176963	0	0	0	0	0	0.556999	0	0	0.374254	0	0	0
ACTL6A	28.163	0	0	2.13565	0	1.27103	0	17.628	8.87723	0	58.9702	2.65811	2.07417	15.323	13.8455	40.0365	4.28982	0
ACTL6B	0	0	0	0	0	3.73378	0	22.8033	0.294319	48.3512	14.8424	0.748795	0	0	0.503362	0	0	0.555568
ACTL7A	0	0	0	0	0	0	0	0	0	0	0	0	0	0	0	0	0	0
ACTL7B	0	0	0	0	0	0	0	0	0	0	0	0	0	0	0	0	0	0
ACTL8	0	0	0	0	0.789782	0	0	0	0	0	0	0	0	0	0	0	0	0
ACTL9	0	0	0	0	0	0	0	0	0	0	0	0	0	0	0	0	0	0
ACTN1	1.39573	77.9364	0	10.0647	40.0136	36.2559	0	9.27053	16.2655	93.0522	19.0204	16.7078	73.7451	40.2682	14.224	0	11.5832	0.443079
ACTN1-AS1	0	0	0	0	0	0	0	0	0	0	0	0	0	0	0	0	0	0
ACTN2	0	0	0	11.1532	0.291929	21.6191	60.3358	0	11.6795	0	2.06082	10.9749	0.234856	0	10.3755	0	12.1812	16.322
ACTN3	0	0	0	0	0	0	0	0	0	0	0	0	0	0	0	0	0	0
ACTN4	54.9256	23.5326	0	63.7138	40.7764	28.8892	0	44.5617	56.5902	0	48.1461	49.3186	41.6958	123.243	51.3105	80.6373	46.1139	69.6349
ACTR10	0	63.5532	68.1901	43.5328	21.474	10.0658	0	0	22.1721	0	68.2153	39.0361	10.5509	33.271	33.318	0	20.5797	108.83
ACTR1A	45.4654	5.96445	0	0	23.2086	9.44207	0	6.66247	10.8099	584.293	40.7555	12.4166	89.2593	25.4851	8.33942	0	24.4326	4.90166
ACTR1B	16.368	972.584	0	40.8042	1.29283	51.1964	0	0	37.3399	0	44.189	34.858	0	63.0374	21.7454	52.9631	24.3583	58.4385
ACTR2	11.868	134.252	7.60238	71.5403	22.3926	44.7453	232.213	39.0087	26.5298	6.06195	44.3966	35.5146	85.9296	88.9405	31.9846	6.99785	51.644	156.74
ACTR3	57.0048	46.0819	0.898754	16.707	11.7373	16.615	0	6.84641	9.4095	0	6.39295	16.2014	39.8729	14.5775	13.6962	160.366	8.87886	0
ACTR3B	0	0	0	6.33324	11.6834	9.91284	0	0	9.0663	0	3.25003	10.1356	0	4.59874	14.7557	0	8.48196	0
ACTR3BP2	0	0	0	0	0	0	0	0	0	0	0	0	0	0	0	0	0	0
ACTR3BP5	0	0	0	0	0.898164	0	0	0	0	0	0	0	0	0	0	0	0	0
ACTR3C	0	0	0	0	0	0	0	0	0	0	0	0	0	0	0	0	0	0
ACTR5	0	0	0	6.53503	0	0.028623	0	0	1.9513	0	0	3.6156	0	0	3.64311	0	6.70718	0
ACTR6	35.8181	29.342	0	84.7721	4.11674	47.2096	0	0	9.73526	123.108	16.2438	13.3409	9.92483	0.13681	11.9275	0	11.3374	7.54911
ACTR8	1.42879	0	0	0	0	1.59732	0	26.4979	3.47234	0	6.91855	2.74745	0.959037	0.738587	3.27983	0	1.92765	0
ACTRT1	0	0	0	0	0	0	0	0	0	0	0	0	0	0	0	0	0	0
ACTRT2	0	0	0	0	0	0	0	0	0	0	0	0	0	0	0	0	0	0
ACTRT3	0	0	0	0	0	0	0	0	0	0	0	0	0	0	0	0	0	0
ACVR1	0	0	0	0.62535	0	1.86997	0	0	3.81861	0	2.47449	2.33563	6.51244	13.9919	2.87594	0	11.172	0
ACVR1B	1.14095	0	0	0.391881	0	0.752304	23.0321	0	4.78473	0	0	2.92868	0	0.0172396	4.09632	0	1.49312	0
ACVR1C	0	0	0	29.8516	0	0	0	0	1.47676	0	0.234721	0.389794	0	0	0.0871878	0	0.329466	0
ACVR2A	0	0	0	0.34173	6.93526	1.49797	0	0	1.77483	0	1.35344	0.712085	0	3.55149	5.70758	0	1.36531	0
ACVR2B	0	0	0	7.99855	0	3.98871	0	10.021	2.47666	0	7.96747	2.10688	0.100669	2.96868	2.95662	0	2.95703	1.71006
ACVR2B-AS1	0	6.84014	0	0	0	0.028169	0	0	1.04766	0	0	4.00393	0	0	3.28722	0	0	0
ACVRL1	0	0	0	0	1.04584	0	0	34.622	0.629654	0	10.3839	0.802828	20.4726	46.1942	1.61719	0	9.55223	0
ACY1	0	0	0	0	0	13.2874	0	18.6949	11.1291	0	0.119591	9.43633	33.4718	0	3.17173	0	22.9002	0
ACY3	0	0	0	0	0	5.78214	0	0	0.350637	0	0	0	0	0	0.599484	0	2.21052	0
ACYP1	0	64.4404	0	0	0	38.1973	0	0	72.4402	0	1.30502	81.1601	0	41.6117	46.3165	0	0	0
ACYP2	112.712	0	0	36.7527	7.3695	0.551746	0	0.206515	17.2434	25.6425	60.5439	18.1026	0	0	13.4568	10.1232	24.2006	0
ADA	0	0	0	0	0	0	0	0	11.1763	0	0.114092	15.7138	11.6604	1.5622	9.55725	0	40.2745	0
ADAD1	0	0	0	0	0	0.0377567	0	0	0	0	0	0	0	0	0	0	0	0
ADAD2	0	0	0	0	0	0	0	0	0	0	0	0	0	0.274942	0	0	0	0
ADAL	3.4444	0	0	0	0	4.05638	0	0	5.80685	62.9459	2.22177	5.65228	6.09219	0.0838739	7.61267	0	3.15866	0
ADAM10	0	0	0	0	0.366624	0.141864	0	0	1.32478	7.56819	1.48788	2.25199	1.17964	10.0896	1.3231	0	3.71247	0
ADAM11	0	0	0	0	0	3.09	0	0	1.57167	10.7754	0.151226	0.751518	0	0	0.168191	0	4.90536	0
ADAM12	0	0	0	30.6627	1.17456	3.27955	0	20.4892	4.16499	1.7451	1.0856	3.24158	44.7965	50.1483	3.86851	0	0.763498	0
ADAM15	0	6.20767	0	0.812053	6.82432	3.54951	0	0.866874	1.10916	0	4.64631	0	0.422029	3.51471	1.08488	0	1.7541	9.00158
ADAM17	2.91975	0	1.40228	0.501017	2.43602	21.868	0	193.131	14.8021	1.67708	26.6746	18.7128	3.91871	22.9518	16.9638	0	22.2245	0.927317
ADAM18	0	0	0	0	0	0	0	0	0	0	0	0	0	0	0	0	0	0
ADAM19	0	0	0	0	2.18907	0.0105323	0	0	0.789205	0	0.0252797	2.01344	0.528428	16.4417	1.46419	0	0.205007	0
ADAM1A	0	0	0	0	0	0	0	0	3.08161	0	0	0.785345	0	0	0.527469	0	1.59415	2.62606
ADAM2	0	0	0	0	0	0	0	0	0	0	0	0	0	0	0	0	0	0
ADAM20	0	0	0	0	1.03911	4.69997	0	0	0.470461	0	0	1.19893	0	0.712714	0.26842	0	0	0
ADAM20P1	0	0	0	0	0	0.300995	0	0	0	0	0.110909	0	0	0	1.47712	0	0	0
ADAM21	0	0	0	0	0	0	0	0	0	0	0	0	0	0	0	0	0	0
ADAM21P1	0	0	0	0	0	0	0	0	0	0	0	0	0	0	0	0	0	0
ADAM22	0	0	0	4.36901	19.3022	1.22297	0	32.6431	7.13726	0	5.07317	4.96716	0	0	3.81014	0	3.02037	23.1284
ADAM23	0	0	1.5825	0	0.459441	0.254307	0	17.7367	3.65846	4.73366	13.162	6.3395	0.36968	0	3.54633	9.37134	1.1422	0.261948
ADAM28	0	0	0	0	0	8.72967	0	46.5459	1.09688	3.71093	0.156522	0.879979	0	0	1.15856	0	0.130178	0
ADAM29	0	0	0	0	0	0	0	0	0	0	0	0	0	0	0	0	0	0
ADAM30	0	0	0	0	0	0	0	0	0	0	0	0	0	0	0	0	0	0
ADAM32	0	0	0	8.55224	0	0.362585	0	0	0.48207	0	0	0.818968	0	2.98025	0.275037	0	0	0
ADAM33	0	0	0	0	0	0	0	0	12.2431	0	0	7.64383	0	0	8.34108	0	2.97241	0.236642
ADAM3A	0	0	0	0	0	0	0	0	0	0	0	0	0	0	0	0	0	0
ADAM5	0	0	0	0	0	0	0	0	0	0	0	0	0	0	0	0	0	0
ADAM6	0	0	0	0	0	0	0	0	0	0	0	0	0	0	0	0	0	0
ADAM7	0	0	0	0	0	0	0	0	0	0	0	0	0	0	0	0	0	0
ADAM8	407.159	0	0	0	0.478017	16.3448	0	0	0.432567	0	0.77842	0.735064	0	0	0.987361	0	0	0
ADAM9	38.3532	0	62.269	96.2676	5.89026	53.4589	0	4.05738	13.2588	3.03979	14.5144	14.2491	1.18439	1.28645	20.8787	0	1.09164	27.7394
ADAMDEC1	0	0	0	0	0	0	371.967	0	0	0	0	0	0	0	0	0	0	0
ADAMTS1	0	0	0	0.760885	0	0	0	8.56822	3.8074	0	4.64538	0.236837	5.46308	62.2294	1.74909	0	0	0
ADAMTS10	0	91.0625	0	0	3.55054	0.375117	0	0.293679	3.75365	0	8.26597	4.5557	83.7365	41.6911	2.44821	0	18.1739	0
ADAMTS12	0	0	0	0	0	0	0	0	0	0	0	0	0	0	0	0	0	0
ADAMTS13	0	0	0	0	0	0.117664	0	0	2.92307	6.00986	0.958115	2.23504	0	0	1.00071	0	0.175775	0
ADAMTS14	0	0	0	0	0	1.39144	0	2.54829	0.409397	0	0.157466	0.208851	1.09545	1.36386	0.14021	0	0.707238	14.1449
ADAMTS15	0	0	0	2.17456	0	0.0728975	0	0	0.985595	0	0	1.35378	0	0.0411664	0.778978	0	0	0
ADAMTS16	0	0	0	0	0	0	0	0	0	0	0	0.221182	0	1.36632	0	0	0	0
ADAMTS17	0	0	0	0	0	0	0	0	0.0678546	0	0	0.173107	0	0	0.464813	0	0.0162716	0
ADAMTS18	0	0	0	0	0	0	14.9667	0	0	566.554	0.139815	0	0.194706	16.4514	0.498181	0	3.88991	0
ADAMTS19	0	0	0	0	0.281726	0	0	0	0	0	0	0	0	0	0	0	0	0
ADAMTS2	0	0	0	0	0	0.02035	0	17.1571	1.19576	0	0	5.1265	0	3.27574	4.29448	0	0	0
ADAMTS20	0	0	0	0	0	0	0	0	0	0	0	0	0	0	0	0	0	0
ADAMTS3	0	0	0	0	0	0	0	0	0.664947	797.457	0	1.13084	16.2184	0	0.632613	0	0	0
ADAMTS4	0	0	0	0	0.663554	0.0320548	0	0	1.99703	0	5.45754	0.763913	6.93938	34.4188	2.0516	0	3.45231	0
ADAMTS5	0	1.73296	13.182	71.7909	0	1.68337	0	0	1.14998	0	0.781384	1.69305	1.06749	22.0173	1.06058	0	0.0423866	0
ADAMTS6	0	0	0	0	0	0	0	0	3.42162	0	0	2.25777	1.26451	5.65395	1.91964	0	0.480822	0
ADAMTS7	0	0	0	0	0	0.25141	0	0	0.0784277	0	0.63339	0.200056	0.209896	17.221	0.134302	0	0	0
ADAMTS7P1	0	0	0	0	0	0	0	0	0	0	0	0	0	0.0931175	0	0	0	0
ADAMTS8	0	0	5.4363	0	0	0	0	1.10131	3.79398	6.50183	7.67245	3.92969	0	0	4.2626	0	1.93716	58.1988
ADAMTS9	6.28523	16.0809	0	0.720883	0.390471	12.0509	0	0	6.09793	0	1.32935	7.18085	5.02732	9.53174	4.82007	0	0.64655	2.2256
ADAMTS9-AS2	0	0	0	0	0.655404	0	0	0	0	0	0	0	0	0	0	0	0	0
ADAMTSL1	0	0	0	64.2503	0	0	0	0	0	0	0	0.139376	0	3.1206	0	0	0	0
ADAMTSL2	0	4.56431	0	0	5.0282	0	0	21.7702	1.63107	0	0.717959	0.59408	12.4446	37.7656	1.4586	30.554	3.191	0
ADAMTSL3	0	0	0	0.479063	0	0	0	0	0.292239	0	0	0	0	0.0317065	0	0	0.0140107	0
ADAMTSL4	0	0	123.03	0	0	0	0	0	0.103035	0	0	0	0	0	0.176672	0	0	0
ADAMTSL4-AS1	0	0	0	0	0	0	0	0	0.448779	0	0	0	0	0	0	0	0	0
ADAMTSL5	0	0	0	0	0	0	0	0	0	0	0	0	0	0	0	0	0	0
ADAP1	0	0	0	0	0.753528	0	0	0	1.14139	0	4.59272	0	0	0	1.56228	0	0.440656	0
ADAP2	0	0	0	3.26212	31.1458	13.1236	0	48.8256	9.08347	0	50.6018	8.52808	148.996	168.108	9.00113	0	36.3954	126.431
ADAR	14.8675	0	4.51714	16.6889	8.08882	35.0742	2.25087	2.50776	23.1884	17.1177	17.6727	25.6363	4.57354	56.3524	26.6443	32.1083	9.08707	101.098
ADARB1	13.471	29.479	0	3.59526	0	0.0695543	0	0.779202	2.59513	0	0.164219	1.27713	3.47057	35.6852	2.22474	6.8036	0.874042	0
ADARB2	0	0	0.582261	0	0	0	0	0	0.203183	0	2.92699	0.259229	0	0	0.086998	0	0.0608638	0
ADARB2-AS1	0	0	0	0	0	0	6713.13	0	0	0	0	0	0	0	0	0	0	0
ADAT1	0	0	9.83859	0	1.22069	0.236404	0	0.133874	5.64014	0	5.85739	5.31409	0	9.87839	13.2245	0	0.559724	0
ADAT2	0	0	0	0	1.82943	1.38679	0	0	0.48099	0	0	1.22708	1.10401	0	0.823711	0.621914	0.494339	32.2038
ADAT3	19.8622	0	0	0	0	0	0	0	0.276082	0	0	1.40511	0	0	0.944447	0	0.333732	0
ADC	0	0	0	0	0	0	0	0	0.607825	0	0	0.516042	0	0	0	0	14.7504	0
ADCK1	0	0	0	0	0	1.90916	0	0	4.37008	0	0	1.66924	0	4.3044	4.11252	0	1.42307	0.413142
ADCK2	0	58.4065	277.735	3.05125	16.6463	13.631	0	10.1036	5.77755	5.10743	1.00779	6.17218	0	2.34154	9.88738	0	4.40018	79.352
ADCK3	8.92853	0	0	0	33.1995	5.8511	0	0	5.08331	0	1.15323	3.04834	0	20.295	1.79142	0	0.359669	0
ADCK4	0	0	0	0	0	0	0	3.27704	4.69798	0	8.42214	2.17529	0	4.32239	1.09616	0	0	0
ADCK5	0	0	0	0	0	0.036151	0	19.2245	2.23348	0	0	3.98106	0	7.82398	1.14643	0	0.215543	0
ADCY1	0	0	0	2.79747	0	4.17052	0	0.241726	4.04361	12.6394	8.20018	4.70265	1.64803	3.29052	4.13462	0	1.97413	0
ADCY10	0	0	0	12.4555	0	0	0	0	0	0	0	0.221529	0	0	0	0	0	0
ADCY10P1	0	0	0	0	1.88577	2.60982	0	0	1.41847	0	0	1.92937	0	0	0.971518	0	0	0
ADCY2	13.2697	0	0	0.268507	0.872385	1.92021	112.28	0.25019	5.30735	48.5293	0.705195	9.52832	0.350982	0	4.48846	0	5.49885	0
ADCY3	0	0	1.12757	0	0	6.37813	0	40.285	5.45242	0	1.79364	5.34263	0	0.980405	2.83213	0	4.39227	1.49213
ADCY4	0	0	0	0	0	0	0	0	0.89136	0	0	0.324605	0	21.2503	1.52597	0	16.0453	21.4853
ADCY5	0	0	0	0	0	0.526213	0	2.48018	2.27204	0	4.88778	1.71709	0	0	0.864566	0	17.1027	0
ADCY6	0	0	0	0.299854	0	1.18386	0	7.30494	5.19419	0	1.15363	9.70584	2.74277	0.913784	5.71207	0	0.631877	0
ADCY7	0	0	0	0.286832	0	2.20895	0	0	2.9399	0	0	1.96427	1.12456	0	2.1577	0	0	31.6093
ADCY8	0	0	15.7372	0	0	3.59502	0	0	0	0	0	0	0	0	0.180814	0	5.32597	0
ADCY9	0	0	0	109.075	0	0.496906	0	0	0.831699	0	0	1.13179	0.297182	5.23279	0.664727	0	2.76426	0
ADCYAP1	0	0	0	31.9312	0	0	0	0	0	7.50083	0.316295	0	0	0	0	0	0	0
ADCYAP1R1	12.736	5.23547	7.65886	7.39253	0	5.30754	0	35.2453	23.9199	115.468	8.50122	15.3412	5.90491	0	22.7704	8.46653	23.9685	0
ADD1	218.394	304.934	0	12.5729	120.144	44.1959	0	8.26011	38.3691	66.1346	57.5775	45.5636	119.487	73.9069	48.9877	363.879	49.2396	240.024
ADD2	0	0	0	17.7978	0	2.95879	0	0.765265	5.87797	1.57092	11.427	5.28053	13.1585	0	3.54573	0	0	0.651521
ADD3	43.1793	12.1573	124.499	52.5413	1.03085	14.4814	0	3.9544	18.1017	36.8755	44.5184	22.1569	24.6021	35.1371	22.3104	19.6482	72.3562	9.60937
ADD3-AS1	0	0	0	0	0	0	0	0	0.713093	0	0	0.906429	0	0	0.626062	0	0	0
ADGB	0	0	0	0	0	0	0	0	0	0	0	0	0	0	0	0	0	0
ADH1A	0	0	0	0	0	0	0	0	0	0	0	0	0	0	0	0	0	0
ADH1B	0	0	0	0	0	0	0	0	0	0	0	0	0	0	0	0	0	0
ADH1C	0	0	0	0	0	0	0	0	0	0	0	0	0	0	0	0	0	0
ADH4	0	0	0	0	0	0	0	0	0.224414	0	0.781295	0	0	0	0	0	0	0
ADH5	0	0	0	8.83347	7.69513	24.808	0	0	16.5983	2700.08	11.5943	22.839	10.6071	99.383	23.2952	1.4997	11.4673	0
ADH6	0	0	0	0	0	0	0	0	0	0	0	0	0	0	0	0	0	0
ADH7	0	0	0	0	0	0	0	0	0	0	0	0	0	0	0	0	0	0
ADHFE1	0	0	0	0	0	0.266324	0	0	3.05336	0	0	5.38189	0	0	2.00918	269.182	0	4.88357
ADI1	214.732	0	0	20.7748	4.40408	10.1134	0	0.587147	25.9342	0	7.56305	18.3718	288.76	1.22244	18.7507	561.844	30.9512	0.504997
ADIG	0	0	0	0	0	0	0	0	0	0	0	0	0	0	0	0	0	0
ADIPOQ	0	0	0	0	0	1.48e-05	0	0	0.377348	0	0.0724417	0	0	0	0.646231	0	0	0.17881
ADIPOQ-AS1	0	0	0	24.3272	0	0.0203028	0	0	0	1.7326	0	0	0	0	0	0	0	0
ADIPOR1	4.97704	16.2942	0	9.36174	10.3088	6.1876	0	63.8228	6.86332	0	4.74357	10.0641	32.5946	5.34586	12.8118	0	7.17111	19.2753
ADIPOR2	20.8644	0	62.6538	130.748	7.62397	7.35665	3.764	73.2079	7.32411	2.9976	32.2424	7.80471	0.292034	43.9242	8.79654	0	83.2063	8.91066
ADIRF	0	0	0	0	0	0	0	0	8.76975	0	14.4286	3.69909	0	14.5357	1.2467	0	133.843	519.031
ADK	0	0	0	0	16.5024	1.54356	0	28.741	3.8108	0	3.13427	6.06371	12.631	1.2691	9.77949	0	0.689921	0
ADM	0	0	0	193.929	31.8034	275.319	0	6.69249	7.80285	0	74.9998	3.96949	0	0.114444	22.4171	0	0.604517	0
ADM2	0	0	0	0	0	3.48585	0	0	0	0	0.0413424	0.54798	0	0	0.18395	0	0	0
ADM5	0	0	0	0	0	0.779685	0	0	0	0	0	0.533886	0.556778	0	1.07611	0	0	0
ADNP	18.0339	14.1184	26.4366	1.77189	0	1.02761	0	62.797	15.7115	0	0.138497	16.7308	0	0.195574	18.5132	2.60903	3.28422	0.683647
ADNP2	15.2466	25.0598	0	0	0.531866	1.02531	1413.36	0	5.5168	7.67543	33.8559	4.48677	12.1958	0	6.02419	0	0.67137	29.5751
ADO	37.5538	0	0	0	3.09598	0	0	0.509526	6.99422	0	33.4045	3.86377	0	20.5532	4.78976	0	6.86168	0
ADORA1	20.825	0	65.3937	6.48762	0	7.02245	32.9109	27.6561	18.3818	0	10.2098	14.1338	0	0	13.5615	0	11.5547	0
ADORA2A	0	0	0	0	0	0	0	0	1.37244	0	0	0	0.606566	0	0.391333	0	3.03612	0
ADORA2A-AS1	0	277.293	0	0	0	0	0	1.2487	0	0	0	0	0	0	1.59024	0	0	0
ADORA2B	0	0	0	0	0	31.0305	0	0	3.30658	0	2.46799	2.40526	0	0	4.04075	0	0.171034	0
ADORA3	2.3525	0	0	0	7.77956	25.4681	0	66.5677	6.32186	32.3363	79.1291	7.53629	9.38489	6.22611	12.1601	0	12.9736	201.082
ADPGK	0	0	2.22558	3.17833	81.5353	12.357	0	0	6.01868	0	3.00049	6.92372	0	0	7.64162	24.5466	11.7438	132.239
ADPGK-AS1	0	0	0	0	0	0	0	0	0	0	0	0	0	0	0.274725	0	0	0
ADPRH	6.03923	0	0	0	0	2.74605	0	1.52102	0.758992	0	0	0.322488	2.02561	0.757631	1.08279	0	5.2903	0
ADPRHL1	0	0	0	0	0	0	0	0	1.66537	0	0	0	0	0	0	0	0	0
ADPRHL2	0	0	0	2.16635	2.61798	49.6537	0	0	18.2749	0	6.15724	11.4592	0.701204	42.2329	7.24876	0	12.3527	0
ADPRM	0	0	0	0	0	0	0	3.2643	0.89101	0	0	5.28921	1.56973	7.34491	8.63508	0	9.12666	0
ADRA1A	0	0	0	0	0	0	0	0	0	0	0.0739532	1.46291	0	0	2.01751	0	0	0
ADRA1B	0	0	0	0	0	0	0	0	0.979293	399.839	1.13516	0.997782	8.85038	24.9053	0	0	0.0472026	0.370545
ADRA1D	0	32.2208	0	0	0	0	0	0	7.07347	0	0	10.0601	0	0	6.47568	0	0	0
ADRA2A	0	0	0	0	0	0	0	0	0.223951	1.53524	0	0	0	0	0.383425	0	4.06162	0
ADRA2B	0	0	0	0	0.442474	0.321902	0	0	0.266791	0	0	0.340042	0	0	0.228356	192.953	0	0
ADRA2C	0	0	0	0	0	6.35626	0	0	0	0	0	0	0	0	0	0	0	0
ADRB1	0	11.9763	0	0	0	5.51562	0	18.2277	5.34997	0	0.884404	2.72691	0	0	0.261641	0	0	0
ADRB2	0	0	0	0	0	0.140539	0	0	2.17161	0	0	0.553009	0	0	0.37157	0	0.10476	0
ADRB3	0	0	0	0	0	0	0	0	0	0	0	0	7.06319	0	0	0	0	0
ADRBK1	15.0755	24.7418	7.23947	6.72479	28.0813	0.649937	0	0	2.14727	36.363	1.16805	3.54209	14.8325	1.37544	2.81107	0	3.40015	3.82956
ADRBK2	0	0	0	0	0.157357	0.0151086	0	0	2.88107	0	0.689364	2.04889	0.253268	5.26629	2.5886	0	5.21708	0.0896612
ADRM1	20.0761	0	168.618	20.4915	16.4621	28.0215	0	3.12412	40.7825	9.14808	18.1828	45.0535	346.438	8.22065	44.5833	15.0553	34.8308	93.306
ADSL	0	0	89.113	0	0	3.88495	126.934	0.72016	4.6066	0	2.54283	2.93022	1.7269	61.6768	5.03948	0	33.0089	0
ADSS	0	0	0	1.93329	6.25764	7.71053	0	19.806	5.35172	0	17.6711	4.41238	13.4185	16.1677	11.0461	4.26719	28.825	0.298055
ADSSL1	0	0	0	0	0	4.66748	0	0	2.03712	0	0	1.29627	0	0	1.30676	0	0.0613653	0
ADTRP	0	0	0	0	0	0	0	0	0	0	0	0	0	0	0	0	0	0
AEBP1	10.1151	66.4465	3.64531	2.60528	248.234	32.8351	0	66.8714	20.9885	1.45342	29.5064	25.4086	71.0932	66.4535	32.6687	7.67026	39.6372	1.20576
AEBP2	5.66314	0	0	4.28055	39.7781	5.51757	9.79714	0.103715	2.65968	2.60504	1.20629	5.57178	18.7941	3.21833	6.34318	0	1.8698	0
AEN	1.67181	0	0	0	0	5.9943	0	50.9869	3.50035	0	4.04841	3.56885	4.48054	0	5.51257	1.26564	0	0
AES	86.6969	178.365	116.685	18.8851	227.674	186.347	2955.51	175.743	130.451	777.61	252.548	132.934	102.812	137.126	109.049	111.129	72.4419	176.068
AFAP1	20.3685	0	0	8.87797	4.74584	11.9707	0	1.58546	2.90734	468.387	5.97965	5.67266	61.8676	3.051	4.00293	0	4.35899	0.432757
AFAP1-AS1	0	0	0	0	0	1.59801	0	0	0.442164	0	0.0246762	0	0	0	0.324532	0	0	0
AFAP1L1	13.9186	0	0	0	0	4.53118	0	1.73817	1.59118	0	10.1287	3.51654	60.3751	70.9847	3.45089	0	8.63653	0
AFAP1L2	0	0	0	0	0.362584	0.017535	0	2.74683	1.31136	0	0.714643	0.278383	1.75194	18.3191	1.68418	0	6.85404	8.08321
AFF1	0	0	4.75056	5.47343	0	6.39253	0	7.53089	1.88792	31.5845	4.96984	2.11516	4.07456	7.49739	1.49846	0	0.88264	0.174758
AFF2	0	0	0	0	0	0	0	0	0	0	0	0.443211	0	0	0.178471	0	0.0522785	0
AFF3	0	2.0656	1.81288	0	4.39046	1.07769	0	0	2.7948	0	0.425432	2.82513	0	0	3.70284	0	0	0
AFF4	20.7161	10.4887	1.02287	55.2284	16.5023	16.0467	0	71.5054	9.50342	0.612057	8.43066	8.88084	26.4415	13.0521	8.2532	2.82797	1.87067	0
AFG3L1P	0	0	0	0	0	36.342	0	0	8.65621	0	14.0444	10.6504	0	4.09514	12.5178	2.69771	18.0592	0
AFG3L2	0	0	0	0	2.70307	7.60597	0	0.0742623	11.6818	154.547	7.95858	10.7338	1.81162	2.39256	9.30119	0	0.8165	0
AFM	0	0	0	0	0	0	271.17	0	0	0	0	0	0	0	0	0	0	0
AFMID	0	0	0	0	0	3.64905	0	0	3.61912	0	0.199395	3.9479	0	1.55914	6.63359	0	0.811478	0
AFP	0	0	0	0	0	0	0	0	0	0	0	0	0	0	0	0	0	0
AFTPH	0	0	7.38062	2.19775	0.356332	22.046	0	50.1294	4.61432	5.88534	4.17295	7.38502	0.860045	5.60326	6.61431	2.9117	5.103	15.8697
AGA	0	0	37.6495	0	0	8.82186	0	0.239894	12.2615	0	7.28245	8.36345	0	2.19651	6.74338	0	27.9402	0
AGAP1	9.98399	7.82431	9.15638	0.654804	10.1168	8.45528	1.36506	41.9047	16.1756	0.547871	13.4173	17.9391	25.9258	11.6087	16.0762	4.34007	13.7002	0
AGAP11	0	27.0764	0	0	0	0	38.1952	1.81386	0.414692	0	0.0532875	0	0	0.125519	0.236627	0	0.033239	0
AGAP2	0	0	0	0	32.4717	2.49091	0	0	2.75061	0	2.32298	4.85505	2.84767	1.81728	1.67244	0	1.59823	0
AGAP2-AS1	0	0	0	0	0.968366	0.239375	0	0	0.588637	0	0.342518	1.91523	10.1199	1.72502	1.51009	0	0.640858	0
AGAP3	0	0	54.4133	25.9119	4.239	62.972	5.47681	90.1112	30.4753	8.67422	81.6014	26.6757	327.52	83.4071	27.763	1.93072	51.0769	45.5406
AGAP4	0	0	0	0	0	1.3148	0	0	0	0	0.0699073	0	90.5436	0.0329534	0	0	0	0
AGAP5	0	0	6.23896	11.8813	0	0.380655	0	0	0.544261	0	0	0	0	1.55216	1.24193	0	10.3565	0
AGAP6	0	6.18925	0	1.29367	0	6.46666	0	0	1.26393	0	1.40193	0	0	0	1.89296	0	0.1901	0
AGAP7	0	0	0	2.22298	0	0	0	0	0	0	0	2.76725	0	0.131814	1.23927	0	0.0436041	0
AGAP8	0	0	0	0	0	0	0	0	1.72511	0	0.147995	0	0	0.244289	0	0	0	0
AGAP9	0	0	0	0	0	0	0	0.202054	0	0	0	0	0	0	0	0	0	0
AGBL1	0	0	0	0	0	0	0	0	0	0	0	0	0	0	0	0	0	0
AGBL1-AS1	0	0	0	0	0	0	0	0	0	0	0	0	0	0	0	0	0	0
AGBL2	0	0	0	0	0	0	0	0	0.241866	0	0	0.616641	0	0	0.414075	0	0	0
AGBL3	0	0	0	0	0	1.00882	0	7.262	0.369127	0	0.0474036	0.31369	0.328444	0	1.26388	0	0	0
AGBL4	0	0	0	0	0.484643	0	0	0	0.73102	0	0	1.1179	0	0	0	0	0	0
AGBL5	0	6.1094	2.06989	0.739101	0	2.11476	6.2652	0.224652	3.83626	0	3.55608	7.39584	1.92158	1.61054	6.28918	0	11.2643	2.29567
AGER	0	630.135	0	0	0	35.4754	0	0	19.0826	0	0	8.00321	0	18.7631	17.3418	0	15.8586	0
AGFG1	23.2539	0	2.29592	4.10461	1.50121	26.8599	5.13997	25.554	5.20829	0	13.388	5.74984	0.939595	5.40317	5.2315	0	10.7276	35.9303
AGFG2	0	0	0	0	0.596498	18.3046	6.16527	18.0719	3.14	0	5.59185	3.43222	0	4.66376	4.14772	0	0.516767	16.1638
AGGF1	6.85907	0	0	3.14202	3.8234	20.9228	0	5.81048	16.7774	22.3484	8.55975	10.269	0.768958	13.5841	7.387	18.2133	6.55931	0
AGK	1.78507	0	0	0	4.45807	7.79869	0	0	5.52988	0	11.0094	3.42818	0	10.1303	10.4889	0	0.898853	0
AGL	5.7487	0	0	0	0.401619	14.9602	0	0	3.64251	10.7575	14.9541	2.92449	0	0.0762384	3.71949	1.09214	3.73136	13.6248
AGMAT	0	0	1.58506	0	0	0	0	0.0756024	2.48896	0	1.91898	2.81969	0	0	7.81124	0	0.0664999	0
AGMO	0	0	0	0	0	0	0	0	2.30995	0	0	2.71625	0	0	1.52051	0	0	0
AGO1	0	0	0	0	35.4999	9.65068	0	0.687647	3.43896	16.5098	5.6381	3.36354	1.99659	0.0518177	3.23934	0	0.714418	0
AGO2	0	0	0	0	0	0.102902	0	0	3.45776	0	0.0492727	2.61179	7.86038	4.57925	3.72706	0	0.892637	0.242597
AGO3	0	0	0	1.57867	0	0.723248	0	0	1.9066	0	2.72332	1.9654	0	0	1.83617	0	0	9.98252
AGO4	0	152.342	0	2.4898	0.8091	12.4399	0	14.8116	2.43019	0	0.70045	4.65024	126.957	4.84542	4.99434	29.148	3.34996	0
AGPAT1	0	0	7.46809	3.55429	5.02084	26.9829	0	16.4265	20.8403	74.3708	29.813	16.0552	10.3775	36.4397	17.2759	0	23.9834	43.7368
AGPAT2	3.73815	12.1974	3.56995	0	0	10.5477	0	0	5.29415	0	1.32974	6.33715	8.22285	0.342478	4.26045	0	9.19821	50.536
AGPAT3	31.805	5.22974	0	8.47843	2.22134	10.5073	18.3014	8.41016	9.94448	0	11.981	11.5784	6.97093	38.0934	9.48671	0.604032	3.3608	0.126582
AGPAT4	4.53193	2.12999	0	4.0105	2.35375	0.98304	0	1.98616	2.77257	0	1.16968	1.52585	1.60269	5.16965	0.837971	32.9753	10.7495	14.3429
AGPAT4-IT1	1337.99	0	0	0	0	5.50097	0	0	7.4633	0	0.465958	1.83873	0	0	8.23755	0	0.639366	0
AGPAT5	4.64837	0	0	13.4246	8.04418	26.2937	0	0.255415	12.0913	6.419	6.89994	16.516	15.0321	4.33509	16.1637	0	8.9827	20.2739
AGPAT6	16.2229	13.3374	2.3413	0	1.81273	4.79818	0	24.5505	9.39556	0	2.77429	5.03706	7.11059	3.30113	4.31404	0	3.08575	0
AGPAT9	0	0	0	0	0	0	0	0.364714	0	68.5615	0.514455	0	0	0	0.570388	0	0	0
AGPS	59.9172	0	0	0.229098	1.30312	0.662022	0	0	2.45963	11.5016	0.536968	2.42474	0	2.15276	2.4892	0.506065	6.04285	0
AGR2	0	0	0	0	0	0	0	0	0	0	0	1.2071	0	0	0	0	0	0
AGR3	0	0	0	0	0	0	0	0	0	0	0	0	0	0	0	0	0	0
AGRN	45.3053	2.29282	1.34162	3.35761	50.0787	0.946086	0	2.23403	3.04306	2.40808	3.01335	3.28486	220.618	20.9206	3.8085	2.64879	7.18243	18.2146
AGRP	0	0	0	0	0	0	0	0	0.630643	0	0	0	0	0	0	0	0	0
AGT	91.492	19.9927	72.1536	3.482	22.5292	33.9384	123.815	15.9214	231.702	11.6566	49.7735	289.552	5.43441	2.59967	279.513	79.9215	72.6594	68.2721
AGTPBP1	0	0	0	9.35933	0	9.00831	0	0.0541358	1.95689	0	2.40864	3.03978	108.867	12.1694	2.38107	9.88435	13.2367	0
AGTR1	0	0	0	0	0	0	0	0	0	2.71341	0	0	0	0	1.01659	0	0	0
AGTR2	0	0	0	0	0	0	0	0	0	0	0	0	0	0	0	0	0	0
AGTRAP	34.4951	64.114	0	13.3714	107.1	33.346	0	0	33.5616	0	78.0011	29.1158	231.049	48.5075	18.8869	0	66.3476	133.308
AGXT	0	0	0	0	0	0	0	0	0	0	0	0	0	0	0	0	0	0
AGXT2	0	0	0	0	0	0	0	0	0	0	0	0	0	0	0	0	0	0
AHCTF1	1.77093	0	0	3.04787	10.4046	1.77648	0	0.0270291	3.61905	5.44047	8.13171	2.78309	0.664521	0.0358412	2.03783	0	0.0118799	6.02295
AHCTF1P1	0	0	0	0	0	0	0	0	0.193655	0	0	0.12354	0	0	0	0	0	0
AHCY	0	0	0	2.45799	0	0.161731	0	10.5296	18.8199	238.645	2.24379	17.8484	0	11.7474	18.5006	0	2.94383	0.378701
AHCYL1	5.62413	900.202	141.829	519.308	406.039	45.0134	328.949	86.9194	121.724	384.492	94.2262	107.856	31.1495	45.4887	103.29	186.478	214.126	150.973
AHCYL2	1.04529	20.6129	0	1.07773	2.04076	3.5721	0	2.53692	6.57659	0	4.92532	14.7611	12.6659	0.0158233	13.5136	0	12.3739	0
AHDC1	3.15014	7.76998	0.757764	0.270896	1.76025	2.26557	11.3287	0	1.98318	0	8.10589	3.20436	1.23933	8.72976	1.92457	0	10.652	0.250879
AHI1	7.08362	32.5596	0	0	2.08268	24.3609	0	4.14633	20.3319	0	2.55861	18.4777	0.317004	6.05251	16.7535	0	7.93046	82.1361
AHNAK	2.42088	0	0	0.834211	0.829635	9.32677	0	17.6488	2.60004	1.86124	13.7111	1.73132	5.46356	3.10517	3.17578	0.819198	13.9958	6.3558
AHNAK2	0	0.910064	0	0.0952224	0.23244	8.74594	0	3.12523	0.209042	0	5.26749	0.592873	0	0	0.636594	0	0	0.132353
AHR	0.819467	0	19.7106	0	4.12024	4.10938	1869.96	4.87793	3.23269	0	1.69224	6.14139	2.026	4.23104	7.18511	0	1.58345	7.04736
AHRR	0	0	5.28042	18.5609	0	1.13189	0	0	0.383747	0	0	0	0	0	0.788725	0	0	0
AHSA1	11.6653	50.7301	0	22.4998	93.6093	72.8259	0	71.775	42.4196	372.288	48.6706	34.5887	65.7883	32.6134	48.1728	11.6702	90.9041	1.22166
AHSA2	5.16116	5.64377	16.5142	13.5676	1.21199	32.9882	0	0	30.4913	5.92404	9.94675	29.3804	0.768179	0	26.7125	0	4.27755	0
AHSG	0	0	0	0	0	0	0	0	0.857903	0	0	0	0	0	0	3470.38	0	0
AHSP	0	0	0	0	0	0	0	0	1.02433	0	0	0	0	0	0	0	0	0
AICDA	0	0	0	0	0	0	0	0	0	0	0	0.399347	0	0	0.268222	0	0	0
AIDA	0	0	0	2.37981	0.481671	8.21137	0	0	1.88891	0	0.896462	4.0737	0	10.0576	2.23847	0	0	0
AIF1	0	0	0	0	58.9002	49.657	0	2.90332	36.1138	0	23.0998	15.6122	245.919	10.438	22.8433	9.18215	44.7305	281.583
AIF1L	146.643	40.5299	34.0951	1.05911	0	1.6014	0	4.3824	13.9665	0	39.6185	21.7581	4.1408	0	13.9472	53.783	13.8019	10.7814
AIFM1	0	0	0	0	0	28.214	0	0	13.2157	0	26.8997	13.1278	0	51.7378	6.04342	0	2.40435	145.918
AIFM2	0	10.5097	0	0	0	3.36651	0	0	3.08511	0	0	2.05155	0	0.0730637	1.83697	0	0	0
AIFM3	0	0	0	0	0	0	0	0	2.49181	0	4.22094	0.976442	0	0	0	0	7.20553	0
AIG1	65.5461	25.1533	33.1296	6.56242	0	47.8392	0	0.176459	13.4866	17.5803	17.9347	8.98353	88.129	19.8494	14.8255	0	123.577	0
AIM1	0.67585	0	0	0	21.9208	2.66111	0	0.711759	0.22699	0	8.87456	0.723955	8.36361	10.6093	0.874694	0	7.78046	3.23112
AIM1L	0	0	0	0	0	0	0	0	0	0	0	0	0	0	0	0	0	0
AIM2	0	0	0	0	0	0	0	0	0	0	0	0	0	0	0	0	0	0
AIMP1	2.08181	0	0	76.29	1.1531	11.0707	0	0.667393	12.5409	568.075	12.1036	15.9763	3.70841	2.85234	10.7317	0	13.2117	59.015
AIMP2	0	0	0	0	69.8339	0	0	8.35628	0.00371235	0	0	0	65.5045	0	2.45774	0	28.9608	2.86509
AIP	4.4645	0	0	37.9161	125.312	23.5511	0	35.7874	23.0169	0	58.5064	21.7033	0	15.7734	12.6927	0	35.4951	0
AIPL1	0	0	0	0	0	0	0	8.35215	0.471634	0	0	0	0	0	0.538201	0	0	0
AIRE	0	0	0	0	0	0	0	0	0.383727	0	0	0	0	0	0.328334	0	0	0
AIRN	0	0	0	0	0	0	0	0	0	0	0.532768	0	0	0	0	0	0	0
AJAP1	0	0	0	0.612374	0	0	0	0	1.19649	0	0	0	15.9448	26.7725	0.768021	0	2.75927	1.13303
AJUBA	0	0	0	2.18783	5.75937	0.429742	0	0	0.400685	1.8309	0.308867	1.36187	0	0	0.685927	0	0	0
AK1	0	0	0	68.5543	16.7455	9.1879	0	0	5.64854	0	4.06385	14.3881	0	1.45476	11.666	0	4.60012	4.4221
AK2	0	0	0	2.60079	73.5312	19.5756	10.9912	134.936	11.688	47.8691	9.86936	14.4678	16.611	10.1114	14.2001	30.1544	11.2813	11.6489
AK3	19.2647	4.21708	61.7124	10.1431	37.9075	21.3029	0	81.8675	19.9187	4.42771	11.6899	16.7472	12.0814	1.93147	18.6568	74.0134	39.4115	143.497
AK4	0	0	0	0	56.4637	83.8728	0	19.9292	1.24661	0.854905	10.783	1.11317	0	0	2.135	0	27.5217	0
AK5	0	0	0	0	6.95121	1.8537	0	0.143161	4.45264	190.297	10.3464	5.00766	0	0	1.56933	3.55197	10.7668	0
AK6	5.98945	0	17.0626	2.02428	19.3882	0.981831	0	2.1951	16.868	0	4.46279	13.8505	6.48096	0.275691	12.7124	0	120.142	0
AK7	0	0	0	0	0.437815	0	0	0	0	0	0	0	0	0	0.677812	0	0	0
AK8	0	0	0	0	0	9.55451	0	0	0.420514	0	0	0	0	0	0.719544	0	0	0
AK9	0	0	0	0	0	1.04301	0	0	3.64052	0	0.790497	0.346492	0	1.64631	0.593534	0	1.03172	0
AKAP1	33.8782	0	0	2.68436	0.725534	14.4034	0	0	6.77213	0	5.59386	9.46966	9.33775	9.80378	7.66762	0	9.54971	1.24223
AKAP10	1.31219	4.30936	11.348	0	0.365298	12.4206	193.176	58.9449	9.34974	0	7.9205	11.78	0.587688	18.7889	6.40311	0	2.61566	175.777
AKAP11	2.05112	0	0.49374	9.71032	4.01904	10.834	0	11.6455	6.67637	0	2.74591	4.83647	2.65686	3.24521	4.64784	0	10.0714	12.9208
AKAP12	0	0	26.8328	38.1627	28.416	61.0055	10.6814	67.3061	6.81448	4.28131	29.2769	6.63669	1.11543	36.0421	7.57286	0	4.86192	2.46848
AKAP13	10.5981	0	31.1472	0.57606	0.312178	11.3529	0	38.7186	13.9608	0	8.47385	9.20542	14.0687	13.5205	11.554	0	8.03515	14.319
AKAP14	0	0	0	0	0	1.87508	0	0	0	0	0	0	0	0	0	0	0	0
AKAP17A	17.8444	0	0	24.4828	0.450546	6.88693	0	21.5429	2.98923	0	15.7127	6.58077	1.81208	5.42814	4.65208	45.4491	1.43749	0.514847
AKAP2	12.7697	96.4175	0	0	12.1834	0.521827	0	22.922	4.85871	0	31.0668	3.10796	95.8382	74.8019	5.61936	0	8.66874	2.39484
AKAP3	1.56632	0	0	0	0	0.0210396	0	0	0	0	0	0	0	0.0474911	0	0	0	0
AKAP4	0	0	0	0	0	0	0	0	0	0	0	0	0	0	0	0	0	0
AKAP5	0	0	0	0	0.44068	0	0	0.216667	1.98597	0	0.3308	2.36442	0	1.92805	1.24706	0	0.0476208	0
AKAP6	0	0	0	0.674181	0.822237	0.9664	0	0	2.22044	3.94865	1.64216	4.09249	0.110288	0	1.90159	0.372349	2.08824	0
AKAP7	0	0	0	0	0	3.42783	5.15172	8.96328	7.85453	0	3.72197	6.81807	1.42484	0	10.1927	0	8.2431	0
AKAP8	5.8565	9.61278	0	79.8922	1.22152	19.2101	0	0.469315	12.0232	1.68194	4.96288	11.5729	0	10.374	11.762	0	27.1835	0.697498
AKAP8L	0	0	4.80138	0	2.07593	0.169327	0	11.706	4.1885	0	12.3065	3.20016	0	0.229084	2.8668	0	4.8479	0
AKAP9	4.4882	8.05963	12.5757	2.52942	7.65798	17.129	0	10.9579	9.6239	1.88112	16.6853	8.03459	10.671	15.0389	8.44388	295.286	8.95704	21.6146
AKIP1	96.7578	0	239.584	0	0	23.5746	0	0	14.4708	0	29.2818	18.3813	0	4.66497	15.7994	0	9.9601	0
AKIRIN1	26.3246	46.4629	7.76911	5.54888	30.8546	16.7228	0	0	41.0039	485.296	4.51252	46.1951	3.60853	5.39404	67.8589	342.903	1.0059	0
AKIRIN2	231.478	9.01514	5.27653	23.5392	15.9526	56.276	0	13.6301	12.1979	403.51	14.6932	24.0256	4.88435	10.4596	16.9318	8.30833	18.162	50.4689
AKNA	2.76618	0	0	4.52115	0.19334	0.00929366	0	1.58324	0.348378	0	0.0223115	0.88887	0.155579	0	0.994404	6.30744	0	0.771382
AKNAD1	0	0	0	0	0	0.0241306	0	0	0	0	0	0	0	0	0	0	0	0
AKR1A1	12.0085	0	0	0	0	44.4539	0	12.8341	23.3271	0	22.3994	27.1178	32.5157	40.3091	19.3734	0	18.8949	0
AKR1B1	3.89445	0	353.186	0	68.1821	69.0815	0	367.101	58.3757	102.092	105.554	28.8679	33.3714	133.334	42.7009	73.0499	111.784	0.61176
AKR1B10	0	0	0	0	0	0	9.87792	0	0	0	0	0	0	0.15462	0.481632	0	0	0
AKR1B15	0	0	0	0	0	0	0	0	0	0	0	0	0	0	0	0	0	0
AKR1C1	0	0	15.0907	0	0	0	0	0	1.3164	0	13.168	0	0	0	0.562734	0	0	0
AKR1C2	0	0	0	0	0	0	0	0	0	0	0.164192	0	0	0	0	0	0	0
AKR1C3	0	0	8.75708	0	0	0	0	0	1.90948	15.6758	0	1.94116	0	0	0	6.87549	71.7725	0
AKR1C4	0	0	0	0	0	0	0	0	0	0	0	0	0	0	0	0	0	0
AKR1C6P	0	0	0	0	0	0	0	0	0	0	0	0	0	0	0.554982	0	0	0
AKR1CL1	0	0	0	0	0	0	0	0	0	0	0	0	0	0	0	0	0	0
AKR1D1	0	0	0	0	0	0	5.88133	0	0	0	0	0	0	0	0.580734	0	0	0
AKR1E2	0	0	0	0	0	0	0	0	0.675476	0	0	0	0	0	0	0	0	0
AKR7A2	0	6.56402	1.92076	4.11565	3.32898	6.24132	0	2.10908	23.9611	0	13.9687	19.213	13.3836	42.8225	20.3617	0	8.18857	4.12376
AKR7A2P1	0	0	0	0	0	0	0	0	0	0	0	0	0	0	0	0	0	0
AKR7A3	0	0	0	0	0	0	0	0	1.84327	0	0	1.87415	0	0	1.26044	0	0	0
AKR7L	0	0	0	0	0	0	0	0	0	0	0	2.13025	0	0	0.357784	0	0	0
AKT1	0	0	0	0	0.523118	2.82483	0	13.6517	11.8448	0	5.78831	10.8666	0	2.92858	11.0831	0	1.02607	0
AKT1S1	8.8431	0	0	0	0	0.98657	0	4.04991	1.96841	0	45.9358	0.916161	7.82595	0.179714	1.84629	0	0.216528	4.18483
AKT2	20.8685	241.709	18.1577	56.7032	1.10893	12.5651	0	7.23493	15.5069	115.475	3.23887	19.5639	9.36849	12.9824	17.7024	0	8.08175	39.0598
AKT3	9.37798	0	0	2.33784	4.23445	7.9085	0	16.1587	7.02967	0	3.33648	7.23816	67.1665	16.8123	7.55879	0	4.33503	4.31342
AKTIP	0	0	0	39.7641	2.13421	0	0	1.65602	5.25079	0	3.42706	6.80153	2.49909	0	12.203	1.81961	0	0
ALAD	0	75.1271	3.14037	0	0	3.68099	0	0.898678	4.52028	0	21.8601	6.63403	9.49903	0	2.57933	0	17.1598	0
ALAS1	0	0	2.22352	0	266.192	19.5523	0	130.787	9.89262	18.6039	5.77062	10.3761	55.1753	3.39202	9.62626	0	12.8081	0
ALAS2	0	0	0	0	0	0	0	0	0	0	9.70246	0	0	0	0	0	0	0
ALB	0	0	0	0	0	0.253973	0	0	0	0	0	0	0	0	0.336251	0	0	0
ALCAM	10.5608	10.4119	0	9.07335	20.715	45.4574	0	14.7975	9.21294	4.85907	47.6712	15.59	0.598969	5.13421	10.4665	20.09	24.9737	5.05943
ALDH16A1	67.1656	0	0	0	3.43365	5.33833	460.526	0	4.73573	0	14.9531	7.1665	10.6507	11.0252	5.82641	0	3.52436	65.5892
ALDH18A1	1.50036	0	0	0.514838	0	3.27582	0	0	4.77977	0	0.387493	4.48923	4.36397	5.27342	3.01379	0	6.50036	58.1746
ALDH1A1	0	43.7087	0	0	0	0	0	0	1.85963	94.2802	2.37025	4.73742	16.3215	7.11061	0.954744	0	7.92968	240.35
ALDH1A2	0	0	0	0	0	0	0	0	0.271822	0	0	0.34645	0	0	0.232655	0	0	0
ALDH1A3	0	0	0	0	3.71592	0	0	0	0.497666	0	0.0958714	0.317188	0	0	0.212997	0	0	0
ALDH1B1	0	0	3.25957	0	2.35696	0	0	0	7.96192	0	0.109635	2.17434	0	0.51652	3.89403	0	0	0
ALDH1L1	0	263.651	179.45	19.1698	2.42474	17.6444	212.422	3.52042	52.2308	0	13.0889	37.662	1.94992	0	30.0523	0	20.1647	17.4578
ALDH1L1-AS1	0	0	0	0	0	0	0	0	0	16.7078	0	0	0	0	0	0	0	0
ALDH1L1-AS2	0	0	0	0	0	0	0	0	9.11035	0	0	1.45047	0	0	2.27363	0	0	0
ALDH1L2	0	0	0	0	0	1.35515	0	0.0311019	0.285909	0	0.285637	1.75165	0	15.9212	0.685767	0	0.054683	0
ALDH2	8.32629	18.1585	63.7691	25.6029	27.5397	13.5138	0	8.38919	22.4833	517.495	8.43074	25.9666	17.2153	23.9046	28.5524	0	18.0127	0
ALDH3A1	0	0	0	0	0	0	0	0	0	0	0	0	0	0	0	0	0	0
ALDH3A2	0	0	2.68872	28.8214	76.3111	3.31706	0	0.320339	18.8822	17.6869	20.9605	20.3335	1.25262	0.361667	21.9639	1.06052	3.15597	0
ALDH3B1	0	0	0	0	0.536649	8.90666	0	0.177266	0.486068	0	0.562678	1.23871	4.31566	0.1178	1.3867	0	3.15904	6.74971
ALDH3B2	0	0	0	0	0	0	0	0	0	0	0	0	0	0	0	0	0	0
ALDH4A1	20.0036	0	40.4851	31.9539	46.1192	3.69126	0	0	10.967	0	0.933315	10.4178	5.93252	1.72609	8.57813	30.2201	12.4042	16.5323
ALDH5A1	25.0361	0	11.5566	33.0457	2.23491	7.11264	0	20.9562	9.07356	39.1735	4.8798	10.286	1.57326	0	7.76878	0	11.8135	0
ALDH6A1	0	72.8598	35.1742	10.6662	0.308867	14.9332	0	1.87817	26.8727	0	5.08071	30.1177	7.70787	0	23.2456	2.52353	60.3983	0
ALDH7A1	1.08497	6.84827	1.04316	2.60986	0.302488	0.291942	0	9.39003	14.743	2.49588	0.773342	21.3538	0	0.300746	20.4138	0	9.61098	0
ALDH8A1	0	0	0	142.924	0	0.651841	0	0	0.734389	0	0	3.27676	0	0	0.313887	0	9.78337	0
ALDH9A1	0	0	2.01572	5.03854	16.8783	35.9168	0	113.488	43.6091	1171.09	10.9981	42.5615	4.21156	41.2477	23.4739	257.338	9.6548	0.665661
ALDOA	849.647	295.613	1131.4	1203.48	1065.04	775.298	1294.43	900.463	393.332	826.62	568.121	406.209	659.963	224.318	406.609	939.499	366.962	65.2115
ALDOB	0	0	0	11.8813	0	0	0	0	0	0	0	0	0	0	0	0	0	0
ALDOC	556.915	74.4822	0	0	719.382	143.989	19.0379	487.761	36.1298	319.89	376.074	18.6656	0	0	11.1518	369.927	412.502	4.10439
ALG1	0	0	0	0	0.36596	0	0	0	3.65468	1.51088	3.22492	4.03027	0	0	4.51822	0	0	0
ALG10	0	0	0	0	0	0	0	0.381391	0	0	0.860512	1.06678	0	0	0.955235	0	0	20.3491
ALG10B	0	0	0	0	0	0.888297	0	0.0462324	0.890584	0	4.51121	1.7316	0	0	1.59802	0	0.0914364	0
ALG11	0	0	0	0	0.712611	2.27458	0	0	0.000520447	0	11.8091	0.694954	0.911539	8.6973	0	0	3.05695	0
ALG12	0	43.632	0	0	3.0706	1.01899	0	0	0.556911	12.7183	0.143397	2.83748	0	0	1.27076	0	0	0
ALG13	0	0	0	0	4.45376	17.8805	0	10.29	6.60902	0	18.4145	7.30987	16.6775	1.72913	8.11921	0	25.6046	0
ALG14	0	0	0	26.8839	0	32.7395	0	0	6.14607	0	0	7.80465	0	0	9.00214	3.94737	0	0
ALG1L	0	0	0	0	0	0	0	0	5.19238	0	0	0	0	0	0	0	0	0
ALG1L2	0	0	0	0	0	0	0	0	0	0	0	0	0	0	0	0	0	0
ALG1L9P	0	0	0	0	0	3.70683	0	0	4.19188	0	0.204696	2.52636	0	0	4.5368	0	4.83662	0
ALG2	1.84728	0	0	79.7766	0	24.8145	0	0	9.7923	0	5.18983	9.85256	0	23.6962	4.76451	0	0.892982	0
ALG3	15.1669	0	0	3.87298	23.8732	35.6512	11.1207	71.0316	12.0018	0	9.68747	6.4266	13.3397	2.02698	8.10141	2.846	7.34177	0
ALG5	4.94719	0	14.1307	0	2.6876	30.9195	0	0	9.86104	0	58.0064	13.5703	47.4636	0	11.2357	3.69623	0.0997702	0
ALG6	15.4125	0	0	0.528796	0.428395	5.44089	0	0	4.26105	0	0	9.54585	0.344553	5.03919	7.07352	0	0.527644	0
ALG8	0	0	0	5.49473	1.77046	23.1652	0	0	13.436	95.6696	28.4289	21.8842	0	8.94523	9.6527	0	0.909272	0
ALG9	0	0	0	4.30355	0.232706	4.38538	0	0	2.47729	0	1.38962	3.24553	0	5.02941	2.52255	0	1.52774	0
ALK	0	0	1.57225	0	0	0.0329545	0	0	1.09728	3.7624	0.0527278	2.27444	0	0	3.05358	0	0	0
ALKBH1	0	0	0	0	0	0	23.5453	0	3.05722	0	0	4.32768	3.61718	0	4.65109	23.0174	0.245351	0
ALKBH2	0	0	0	0	0	0	0	0	14.5728	38.2834	57.3642	5.68554	0	12.9178	9.57091	0	6.30363	0
ALKBH3	0	0	0	0	0	5.59352	0	0.315049	8.02879	0	0.444799	7.29587	0	4.82978	3.43299	0	0	0
ALKBH3-AS1	0	0	0	0	0	0	0	0	0.230776	9.48299	0	0	0	0	0	0	0	0
ALKBH4	0	0	0	0	0	11.4626	0	0	14.1866	0	3.93864	4.70631	12.0591	0	19.929	0	0.205786	0
ALKBH5	10.5877	4.96465	0	96.5327	2.10247	64.7205	0	0.0692619	19.6425	1.73727	10.6449	10.0151	3.38204	27.2781	13.0169	4.58319	7.31014	76.8427
ALKBH6	0	0	0	2.04314	0	5.86574	0	41.0005	10.0161	0	6.26884	7.62569	7.84841	0.556442	7.69922	0	17.8347	14.1135
ALKBH7	390.204	26.7779	0	8.38211	0	34.3617	0	7.33729	18.8022	37.4263	21.7905	23.4696	100.92	30.6982	19.2887	0	8.86632	0
ALKBH8	0	0	0	0	0	1.57355	0	0	3.4083	0	12.9582	1.62957	3.9842	0.212407	1.64124	0	1.20224	0
ALLC	0	0	0	0	0	0	0	0	0	0	0	0	0	0	0	0	0.606781	0
ALMS1	5.1047	0	0	20.9641	4.18026	0.68012	0	0.988853	1.45175	0	0.240651	1.09472	0	0.625591	1.4694	0	3.92696	7.51871
ALMS1P	0	0	0	0	0	2.38596	0	0	0.564687	27.0599	0	0	0	0	0	0	0	0
ALOX12	0	0	0	0	0	0	0	5.73038	0	0	0.577416	0	0	0	0	0	0	0
ALOX12B	0	0	0	0	0	0	0	0	0.175697	0	0	0	0	0	0	0	0	0
ALOX12P2	0	0	0	0	0	0	0	0	0.474682	0	0	0	0	0	0.812478	0	0	0
ALOX15	0	0	0	0	0	0	0	0	0	0	0	0	0	0	0	0	0	0
ALOX15B	0	6.90847	0	0	0	6.57282	0	0	0.352658	0	2.38305	0	0	18.9033	0.603596	0	1.82616	0
ALOX15P1	0	0	0	0	0	0	0	0	0	0	0	0	0	0	0	0	0	0
ALOX5	0	0	0	0	0	13.5045	0	2.72405	4.42222	0	0	2.81643	0	1.20761	0.945928	0	15.802	0
ALOX5AP	12.5777	20.3816	0	479.87	37.2478	85.2133	0	663.244	10.9309	0	42.5898	9.24475	42.0996	88.2309	8.00144	0	11.4357	117.3
ALOXE3	0	0	0	0	0	0	0	0	0.134751	0	0.155825	0	0	0	0	0	0	0
ALPI	0	0	0	0	0	0	0	0	0	0	0	0	0	0	0	0	0	0
ALPK1	0	0	0	0	1.37676	0.318559	0	0	0	0	0	0.844745	2.87999	1.84398	0.567096	0	5.54288	0.314068
ALPK2	0	0	0	0	4.10675	1.25035	0	0.12812	0	0	0.428811	0	0	0	0	0	0	0
ALPK3	0.930983	0	0	0	0	0.212548	0	4.19878	0.625695	0	0.315328	0.3992	0.4196	6.90855	0.803778	0	1.3676	0
ALPL	0	0	141.93	0	0	0	0	0	2.28573	0	0	0.485167	0	18.2129	0.325917	0	0	127.588
ALPP	0	0	0	0	0	0	0	0	0	0	0.0588533	0	0	0	0	0	0	0
ALPPL2	0	0	0	0	0	0	0	0	0	0	0	0	0	0	0	0	0	0
ALS2	62.8888	0	0.710911	0	0.501136	4.00158	0	0	2.2522	0	9.93932	4.14218	0	0.325284	4.52713	0	9.79378	0
ALS2CL	0	0	0	0	0	0	0	0	0.261999	0	0	1.66974	0	0	0.448518	0	2.77127	12.1623
ALS2CR11	0	0	0	0	0	0	0	0	0	0	0	0	0	0	0.431461	0	0	0
ALS2CR12	0	0	0	0	0	4.77594	0	28.4613	1.37184	0	0	0	0	0	0	0	0.220598	0
ALX1	0	0	0	0	0	0	0	0	0	0	0	0	0	0	0	0	0	0
ALX3	0	0	0	0	0	0.497388	0	0	0	0	0	0	0	0	0	0	0	0
ALX4	0	0	0	0	0.262039	0	0	0	0	0	0	0	0	0	0	0	0	0
ALYREF	25.3852	16.5071	33.8256	8.60587	1.37789	11.9643	0	0	33.2999	0	16.2715	43.9013	15.4837	43.5376	46.8241	0	35.4626	0
AMACR	0	0	0	0	0.558326	4.177	0	0	2.04933	194.116	3.12407	1.74127	2.18642	4.32512	3.27428	0	2.00387	0
AMBN	0	0	0	0	0	0	0	0	0	0	0	0	0	0	0	0	0	0
AMBP	0	0	0	0	0	0	0	0	0.31584	0	0	0	0	0	0	0	0	0
AMBRA1	8.32808	0	0	0	0	1.38648	0	0	4.62823	0	0.0624591	4.23181	0.233502	0	4.03834	0	10.5625	0.165536
AMD1	1.67904	55.0881	1.6119	17.2742	12.589	17.337	14.5743	26.9881	13.7806	0	7.91511	8.60214	128.992	24.4092	12.9984	38.1329	4.59901	58.6022
AMDHD1	2.4788	89.2682	0	0	0	0	0	0	0.41434	0	0	0	0	0	0	0	0	0
AMDHD2	0	0	0	0	0	0.829857	0	0	0.851004	0	0	0	0	0	0.485177	0	1.57782	0
AMELX	0	0	0	0	0	0	0	0	0	0	0	0	3.36186	0	0	0	0	0
AMELY	0	0	0	0	0	0	0	0	0	0	0	0	0	0	0	0	0	0
AMER1	3.01811	0	0	0	0	0.705559	0	0.0276386	0.91246	0	3.4468	0.517403	0	0	0.260463	0	0	0
AMER2	0	6.06032	0	3.16688	6.66356	7.50191	10.7054	0	8.50847	4.24053	30.912	7.09644	0	0.618615	5.82545	29.3587	50.7352	10.8393
AMER3	0	0	0	0	0.231671	0	0	0	0.278486	0	0.0266175	0.888297	0	0	0	0	0	0
AMFR	1.44024	9.45658	0	0	61.6918	8.1867	0	19.9173	11.7071	0	4.64937	9.84659	38.0212	5.05837	10.9511	2.18271	31.0319	0
AMH	18.4223	68.9004	0	0	29.7699	0.498109	0	0	2.41855	0	0.340146	3.91919	4.66894	0	0.376196	0	0	4.57313
AMHR2	0	0	0	0	0	0	0	0	0	0	0	0	0	0	0	0	0	0
AMICA1	0	0	0	0	0	0	0	0	0.704894	16.0939	0	0	0	6.64997	0.401947	0	13.6703	0
AMIGO1	0	0	0	19.6709	0	3.15924	0	0	2.13585	0	0	0.453468	0	0	0	0	0	0
AMIGO2	0	44.7392	0	0	0	0	0	0.0780389	1.35229	0	0	1.43669	0	0	1.35057	0	0	0
AMIGO3	0	0	0	0	9.74632	0.473464	0	0	0.294033	0	1.13389	0.749404	0	0	1.76158	0	0	0
AMMECR1	0	0	0	0.665297	11.882	0.520596	0	0.0442458	1.21787	0	0	1.03548	24.3341	11.3927	1.11225	8.8167	0	0
AMMECR1L	8.86914	0	0	0.761603	0.308752	6.48928	0	0	8.36846	25.5013	0.393284	9.0114	3.48079	2.77925	5.25393	0	19.552	0
AMN	0	0	0	0	0	0	0	0	0	0	0	0	0	0	0	0	0	0
AMN1	0	0	0	20.2209	0	0.50905	0	0	6.7395	0	0.260652	6.86435	0.596091	0	4.61239	0	38.5926	0
AMOT	0	0	0	0.27012	11.6291	0	9.03734	0	1.38432	5.42486	0.506761	1.51358	0	0.54853	1.91916	5.37002	14.5737	0
AMOTL1	16.9765	0	0	2.3376	1.74179	1.44438	0	0	2.51896	0	3.87016	1.57664	5.4794	8.00506	2.11646	0	0.569408	6.40593
AMOTL2	0	0	0	24.7831	4.59653	4.51701	0	2.73502	2.59167	244.124	12.3329	3.30536	21.0357	4.99149	1.92284	0	21.2556	0
AMPD1	0	0	0	0	0	0	0	0	0	0	0	0	0	0	0	1.66075	0	0
AMPD2	407.341	2166.29	107.358	7.35391	8.93678	28.3244	0	0	23.7288	0	58.5822	14.7141	46.5588	35.5558	10.9789	39.4356	25.5598	112.313
AMPD3	0	0	0	0	0	1.39407	0	0	0.650993	0	2.38131	1.10666	0	0	1.67191	0	0.1824	0
AMPH	0	0	0	0	46.8461	0	0	0	5.67513	37.9938	12.5638	5.71947	0	0	2.93713	1.19314	2.63341	0
AMT	0	35.6152	7.81695	29.7589	0	1.76638	0	20.5646	2.95486	0	25.0627	8.6815	0	22.0678	9.72255	0	0	260.416
AMTN	0	0	0	0	0	0	0	0	0	0	0	0	0	0	0	0	0	0
AMY1A	0	0	0	0	0	0	0	0	0	0	0	0	0	0	0	0	0	0
AMY1B	0	0	0	0	0	0	0	0	0	0	0	0	0	0	0	0	0	0
AMY1C	0	0	0	0	0	0	0	0	0	0	0	0	0	0	0	0	0	0
AMY2A	0	0	0	0	0	0	0	0	0	0	0	0	0	0	0	0	0	0
AMY2B	2.3558	0	0	0	0	0	0	0	4.60064	0	0	5.15746	2.61742	4.37765	7.15021	0	0	7.8247
AMZ1	0	0	0	0	0	17.0011	0	0.450468	1.54663	0	6.50963	2.62936	0	0	5.11975	0	41.0027	0
AMZ2	222.498	0	0	14.6124	77.9445	47.3618	0	0	20.1517	0	28.5312	33.8925	197.249	7.63144	21.1198	175.72	3.14719	0
AMZ2P1	0	29.7079	0	1.0352	3.35498	20.6886	0	0	3.79156	0	11.2493	3.5442	0.337302	8.28055	5.62549	0	0	0
ANAPC1	0	0	1.90448	0	0	0	0	0	1.10763	0	0.17023	0.423923	2.07783	0	0.189699	0	0	0
ANAPC10	0	0	0	0	0	3.93067	0	0	3.75519	0	0	7.79203	0	2.9016	6.44156	60.8463	0	0
ANAPC11	36.2964	0	89.3298	127.04	279.637	157.403	0	38.9155	138.458	188.263	45.9039	144.336	160.353	141.679	126.886	241.84	103.768	85.3916
ANAPC13	9.13149	178.379	0	10.8255	1.24334	14.4715	0	0	46.3013	0	38.3135	30.8456	65.8605	0.442518	27.8989	0	18.611	0
ANAPC15	0	24.1153	35.3072	0	9.96488	43.4269	0	0	9.23717	0	27.1129	15.6065	28.7698	141.609	13.6669	0	88.7976	0
ANAPC16	13.8377	0	6.97914	75.5071	19.735	18.099	0	40.4171	17.8999	254.739	5.06632	24.2148	44.9028	13.0572	18.5535	0	1.67554	13.4744
ANAPC1P1	0	0	0	0	0	0	0	0	0	0	0	0	0	0	0	0	0	0
ANAPC2	0	0	0	0	0	0.0785102	0	0	0	0	0	0	0	0.354281	0.277883	0	0	0
ANAPC4	0	0	41.3858	4.70037	0	6.16094	0	0	6.23282	0	7.84861	8.35913	13.1081	2.74588	8.9887	1.48203	5.40883	0
ANAPC5	26.7423	7.30079	23.5007	0	19.729	49.6795	213.53	7.6542	98.7775	0	13.1732	70.2679	170.51	101.026	68.2548	166.648	183.954	106.861
ANAPC7	3.42439	0	19.33	0	26.4597	20.603	583.92	0.0784066	18.1945	3.93065	6.80325	19.9773	7.17914	8.33485	23.1788	7.77602	20.4838	156.337
ANG	0	0	0	31.8744	0	6.41338	0	0	0	0	0	0	0	0	0	0	0	0
ANGEL1	0	0	0	0	0	1.86067	0	0	6.10991	0	0	4.56662	5.62977	0	1.08218	0	0.0252984	13.5805
ANGEL2	15.5078	80.0756	0	0	0.617607	7.49737	3.19333	0	13.1924	40.7668	6.57789	9.2407	0	13.9358	8.59022	0	0.780511	13.7422
ANGPT1	0	0	0	6.12913	6.62854	0	3.43099	0.0544689	3.4911	0	0	3.30678	0	4.77228	3.24493	0	1.79617	0
ANGPT2	0	0	0	3.45594	9.25633	12.3485	0	21.9148	5.98888	0	43.931	6.88473	373.485	242.171	20.2244	0	46.7322	0
ANGPT4	0	0	0	0	0	0	0	0	0	0	0	0	0	0	0	0	0	0
ANGPTL1	0	33.6155	0	2.00812	0	0	0	0	0.490316	0	0	0.312511	0	0	0.419707	17.7342	6.77521	0
ANGPTL2	5.8075	0	0	0	5.2494	5.8476	0	1.59562	16.4245	0	1.5467	21.4023	6.17097	50.4195	16.4546	0	26.9851	0
ANGPTL3	0	0	0	15.1596	0	0	0	0	0	0	0	1.13235	0	0	0.760504	0	0	0
ANGPTL4	0	0	0	0	15.3666	329.047	0	160.772	6.52064	0	64.6555	4.4968	13.8598	16.5532	10.1186	0	60.1007	0
ANGPTL5	0	0	0	0	0	0	0	0	0	0	0	0	0	0	0	0	0	0
ANGPTL6	0	0	0	0	0	0	0	0	0	0	0	0	0	0	0	0	0.000419941	0
ANGPTL7	0	0	0	0	0	0	0	0	0	0	0	0	0	0	0	0	0	0
ANHX	0	0	0	0	0	0	0	0	0	0	0	0	0	0	0	0	0	0
ANK1	0	0	0	0	0	0.521914	0	0	0.84591	0	0	0.357012	0	10.2949	0	0	0.881531	0
ANK2	0	18.9052	6.76011	23.0717	8.03535	9.83805	1.83505	12.863	18.2821	37.4991	15.2841	20.7941	1.43686	0.0483657	18.6396	0	2.88702	0
ANK3	0	107.288	1.02244	0	33.2802	0.114291	0	0	3.39353	1.25571	8.79929	1.67439	0.122698	0	0.713544	0	5.47541	0
ANKAR	0	0	0	0	0	0	0	0	0	0	0.339153	0.249696	4.71137	0	0.335294	0	0	0
ANKDD1A	0	0	0	0	41.8393	15.4797	0	0	3.36478	0	0.702659	5.71771	0.747738	49.5275	5.99986	0	0.0674301	35.588
ANKDD1B	0	0	0	0	0	0.971719	0	0	0	0	0	0	0	0	0	7.77511	0	0
ANKEF1	0	0	0	0	0	0	0	0	0.230891	0	0	0.588643	0	0.0836401	0.19755	0	0	0
ANKFN1	0	0	0	0	0	0.0878434	0	0	0.18142	0	0	0	0	1.22191	0	0	0	0
ANKFY1	9.76019	23.5477	16.2838	26.4232	6.73271	1.73114	0	0.0297332	8.0317	0	0.419788	7.24936	9.07864	1.936	7.2989	0	3.41786	0
ANKH	1.86362	4.08779	0	5.9865	69.3296	13.4282	0	0.455101	3.65166	1.43116	1.74567	6.12308	4.05501	1.09386	3.57381	0.944586	5.95114	24.26
ANKHD1	1.8604	206.078	11.342	10.6718	0.000204391	22.1052	338.62	6.95302	9.59583	0.714347	5.48171	10.6454	8.93359	25.3074	7.85913	0	3.89387	6.22388
ANKHD1-EIF4EBP3	0	0	0	0	15.5579	0	0.00362923	0.00363559	0	0	0	0	0	0	0	0	0	0.00360981
ANKIB1	37.0582	8.30841	17.0159	3.76553	35.9894	47.538	0	1.31121	12.0875	26.1761	20.5996	13.3443	48.6415	4.05459	10.5316	0	21.4792	24.5437
ANKK1	0	0	0	0	0	0	0	0	0	0	0	0	0	0	0	0	0	0
ANKLE1	0	0	0	0	0	0	0	0	0.589919	0	0	0	0	0	1.00993	8.00019	0	0
ANKLE2	4.62525	0	0	10.7257	0.644496	3.906	0	4.44764	7.85451	0	5.37404	5.19322	2.85163	9.87492	7.47156	0	4.81891	0
ANKMY1	0	0	0	0	0	0.462713	0	0	2.33034	0	1.38428	1.82675	0	0.848202	1.53386	0	0	0
ANKMY2	0	0	0	60.5217	0.569125	5.51811	0	13.9262	4.4698	23.5589	2.52177	8.76059	6.40643	0	7.65001	0	13.1631	0
ANKRA2	0	0	0	0	0	0.324956	0	0	6.83633	0	1.47643	3.07278	0.534298	17.1478	8.25763	0	0.0969362	0
ANKRD1	0	0	0	0	0	0	431.461	0	0	0	0.0870434	0	0	0	0	0	0.108581	0
ANKRD10	95.3746	108.725	12.1188	1.42003	247.484	116.585	0	3.70301	97.7374	49.9191	18.7118	114.23	64.1742	72.9397	130.172	3.13406	50.5929	21.3425
ANKRD11	342.208	0	26.8524	5.27131	7.95812	20.5629	0	26.1917	10.4502	0.629988	26.8223	12.2524	1.35468	17.2892	8.61921	6.65427	14.5868	0.697487
ANKRD12	6.77789	382.263	0	83.563	9.99651	12.9858	0	7.94798	7.02298	0	10.4792	8.23499	8.9618	21.9766	7.73771	8.25069	11.9919	26.0217
ANKRD13A	1.32357	0	0	0	0	14.7387	0	0.484865	11.8715	0	0.427236	17.2568	0.889107	30.7825	11.2073	0	16.6564	103.264
ANKRD13B	8.20371	10.7673	1.57529	0	0.911479	3.00751	0	1.35241	8.52022	0	0.158923	9.45787	0	5.41544	3.05819	0	0.826094	0
ANKRD13C	86.8735	0	1.74092	0	14.6524	6.92433	7.81627	0	1.97437	0	2.13166	3.68047	4.675	35.6117	2.47074	19.9291	0.0364312	6.62686
ANKRD13D	0	0	0	0	0	5.04772	0	38.181	12.8194	0	5.27508	8.42555	0.549165	2.93975	5.66078	0	0.598138	81.7359
ANKRD16	0	0	0	0	0.928851	0.134639	0	0	12.3554	0	2.29746	1.27633	0	0	4.85808	0	1.56663	2.84484
ANKRD17	15.9552	5.83333	7.9643	1.42382	0.826609	10.7196	5.09397	8.1295	9.52881	0	7.89297	8.61134	17.2957	8.15351	8.24497	0	21.1653	0.0941891
ANKRD18A	0	0	0	7.13428	0	0	0	0	0.696735	0	0	0	0	0	0.198808	0	0	0
ANKRD18B	0	0	0	0	0	0	0	0	0	0	0	0	0	0	0	0	0	0
ANKRD18DP	0	0	0	0	0.500604	0	0	0	0.151056	0	0	0	0	0	0	0	0	0
ANKRD19P	0	0	2.19143	0	0	0.308752	0	0.418799	6.30863	0	0.812375	9.73954	0	0.591906	3.59864	0	0.138193	0
ANKRD2	0	0	0	0	0	0	0	0	0.672237	0	0	0	0	0	1.14948	0	0	0
ANKRD20A1	0	0	0	0	0	0	0	0	0	0	0	0.315554	0	0	0	0	0	0
ANKRD20A11P	0	0	0	0	0	0	0	0	0.849806	0	0	0	0	0	0	0	0	1.59935
ANKRD20A12P	0	0	0	1.0485	0	0	0	0	0	0	0	0	0	0	0	0	0	0
ANKRD20A19P	36.3052	0	0	267.255	0	0	0	0	0	0	0	0	0	0	0.579491	0	0	0
ANKRD20A2	0	0	0	0	0	0	0	0	0	0	0	0	0	0	0	0	0	0
ANKRD20A3	0	0	0	0	0	0	0	0	0	0	0	0	0	0	0	0	0	0
ANKRD20A4	0	0	0	0	0	2.76248	0	0	0.247234	0	0	0.315153	0	0	0.634888	0	0	0
ANKRD20A5P	0	0	0	0	0	0	0	0	0.81983	0	0	0.597218	0	0	0.200512	0	0	0.443955
ANKRD20A8P	0	0	0	0	0	0	0	0	0.23666	0	0	0.301693	0	0	0	0	0	0
ANKRD20A9P	0	0	0	2.03779	0.0377026	0.00720928	0.3849	0.0123017	0.022591	0.309989	0.0259942	0.0865092	0.0303491	0.0509331	0.0774015	32.2368	0.00270272	0.236069
ANKRD22	0	0	0	0	0	0.489323	0	0	1.63214	1.49187	0	3.60687	0	0	0.558885	0	0	0
ANKRD23	0	0	0	0	0	1.48095	0	0	3.06091	0	2.03477	0	0	0	0.582086	0	0	0
ANKRD24	0	0	0	0	6.79149	1.8666	0	1.11689	0.753338	0	0	0	0	0	1.10556	0	0	0
ANKRD26	0	0	0	1.29748	0.421591	8.29375	0	0.0690775	4.17927	0	3.21256	3.23108	2.03543	8.4067	2.16889	0	6.98375	9.01235
ANKRD26P1	0	0	0	0.28764	0	0	0	0	0	0	0	0	1.31567	0	0	0	0	0
ANKRD26P3	0	0	0	0	0	0	0	0	0.349518	0	0.673106	0.5941	0	0	0.199464	0	0	0
ANKRD27	0	3.8034	0	0.397702	0	0.296015	0	0	2.62117	0	0.896704	0.990318	0	0	2.32715	0	0.582664	0
ANKRD28	8.43359	0	44.625	60.6191	56.2936	21.3176	0	4.86569	5.52097	0	0.299314	3.61136	41.1255	4.20089	8.00012	0	21.6777	6.71485
ANKRD29	0	0	0	0	0	0	0	0	1.55321	0	0.900155	1.48366	0	0.0707335	1.32898	0	0	0
ANKRD30A	0	0	0	0	0	0	3.37591	0.0536009	0	0	0	0	0	0	0	0	1.76752	0
ANKRD30B	0	0	0	0	0.310977	0	0	0	0	0	0	0	0	0	0	0	0	0
ANKRD30BL	0	0	0	5.19504	0	0.310563	0	0	0	0	0	0.808146	0	0	0	0	0	0
ANKRD30BP2	0	0	0	0	0	0	0	0	0	0	0	0	0	0	0	0	0	0
ANKRD30BP3	0	0	0	0	0	0	0	0	0	0	0	0	0	0	0	0	2.1008	0
ANKRD31	0	0	0	0	0	0	0	0	0	0	0	0	0	0	0	0	0	0
ANKRD32	0	0	0	0	0	0.950587	0	0.310807	1.93429	0	0.832572	2.3209	1.21555	18.0567	1.94802	0	0.437342	0
ANKRD33	0	0	0	0	0	0	0	0	0	0	0	0	0	0	0	0	0	0
ANKRD33B	0	0	0	0	1.98425	2.47631	0	0	0.458097	0	0	0.467595	0	9.92518	0.549225	0	0.746353	0
ANKRD34A	0	0	0	0	113.384	0.251354	0	0	1.8042	41.2248	0	0.306694	0	13.1373	0.617768	0	7.97707	0
ANKRD34B	0	0	0	0	0	0	0	0	0	0	0	0	0	0	0	0	0	0
ANKRD34C	0	0	0	0	0	0	0	0	0	0	0	0	0	0	0	0	0	0
ANKRD35	0	0	6.46917	0	17.3084	0.090866	0	0.46261	5.22023	0	7.45217	0.359658	0	6.02242	0.483033	0	1.25542	0
ANKRD36	0	0	1.57148	0	1.82501	2.92054	0	0.336552	2.53623	0	1.37026	2.44821	0.367116	0.161223	1.52605	0.620411	1.13423	1.69083
ANKRD36B	0	5.62822	0	0	0	6.46715	0	0.195941	2.87308	0	0.44185	2.93172	1.15383	1.10479	1.35303	0.650061	0.447898	0.817662
ANKRD36BP1	0	0	0	15.7664	0	0	0	0	0.722666	0	0	0	0	0	0.412112	0	0	0
ANKRD36BP2	0	0	0	0	19.5994	0.125844	0	0	0.517089	0	0	1.9742	0	0	0	0	0.687099	0
ANKRD37	0	0	0	0	2.24724	26.4819	0	0	0	0	7.45091	3.1959	0	0	0	32.4122	3.78783	0
ANKRD39	0	0	0	0	0	3.90927	0	0	7.3597	0	35.6115	4.00115	0	0	4.48928	0	0	0
ANKRD40	24.7711	4.06835	16.6651	12.7615	8.27937	37.197	0	1.81486	12.3575	0	40.0166	9.79787	62.9942	11.0684	15.4685	5.63577	89.3491	137.618
ANKRD42	0	0	0	27.3682	0	0	0	0	2.91427	0	0	3.93111	14.1458	0	2.93398	250.896	0	0
ANKRD44	0.839003	2.75888	0	2.88549	2.81193	1.19573	0	0.115251	4.1941	0.965779	7.4448	3.95206	0.37709	16.5765	4.6892	0	3.31	3.60737
ANKRD45	0	0	0	0	0	17.7069	0	0	0	0	0.190071	1.25508	0	0.0298585	0.281006	0	0	0
ANKRD46	0	0	0	19.454	0	4.83404	0	0	7.86534	0	5.81741	3.7579	0	0.0595256	5.32872	131.773	1.26207	0
ANKRD49	5.59409	0	0	0.955565	53.1875	10.5176	0	1.40909	1.86862	0	8.49653	7.73106	1.23904	0.554321	7.19318	0	9.35847	0
ANKRD50	0.678853	0	0	0.934395	0.569423	6.03018	0	3.57463	2.84911	0	0.197112	3.34497	78.5053	21.4677	2.44195	0	0.122959	0
ANKRD52	49.4411	0	0.566621	1.82339	4.94013	1.52614	0	21.1828	4.64655	0	1.42411	5.04541	5.43321	5.19963	6.18032	13.8741	10.4238	0
ANKRD53	0	0	0	0	0	0	0	0	0	0	0	0	0	0	0.381081	0	0	0
ANKRD54	0	0	0	0	0.697959	20.2842	0	0	4.86319	0	0	7.00124	0	50.5594	6.87499	0	2.95637	0
ANKRD55	0	0	0	0	0	0.113481	0	0	0.175843	0	0	0	0	0	0	0	0	0
ANKRD6	1.03646	3.40653	0	0	0.867301	0.739346	0	0	4.91674	3.5771	0.667048	2.14653	0	0	3.61123	0	1.39347	0
ANKRD61	0	0	0	0	0	0	0	0	0.636429	0	0	0	0	0	0	0	0	0
ANKRD62	0	0	0	0	0	0	0	0	0	0	0	0	0	0	0.1562	0	0	0
ANKRD62P1-PARP4P3	0	0	0	0	0	0	0	0	0	0	0.113613	0	0	0	0	0	0	0
ANKRD63	0	0	0	0	0	0	0	0	0	0	0	0	0	0	0	0	0	0
ANKRD65	6.59431	0	0	0	0	0	0	2.2649	0	0	7.24826	4.89842	2.91024	0	0	0	2.59247	0.518924
ANKRD66	0	0	0	0	0	0	0	0	0	0	0	0	0	0	0	0	0	0
ANKRD7	0	0	0	0	0	0	0	0	0	0	0	0	0	0	1.14501	0	0	0
ANKRD9	0	0	0	0	0	0	0	0	3.0369	0	0.321059	4.21532	1.46092	2.67737	4.72224	0	17.8881	1.04272
ANKS1A	5.64074	45.05	0	0	0.900446	0.931654	0	1.18072	4.46409	45.4564	6.42216	3.62365	8.15099	11.4046	2.20081	0	7.60693	45.4328
ANKS1B	3.51026	5.75723	0	1.20352	0	1.37576	10.1616	28.3725	8.12887	68.4895	19.955	7.49144	0	0.0475155	5.42148	136.817	28.8942	3.28224
ANKS3	0	0	0	3.97475	0	12.4883	0	7.55381	9.5178	0	0	8.90604	0	3.71521	6.64795	0	9.73643	0
ANKS4B	0	0	0	0	0	0	0	0	0.150466	0	0.290163	0	0	0	0	0	0.0361984	0
ANKS6	0	0	0	0	0	2.43028	0	0	2.04018	0	0.461194	0.765488	0	0	1.02766	1.08637	0.100695	0
ANKUB1	0	0	0	0	0	0	0	0	0	0	1.3733	0	0	0	0	0	0	0
ANKZF1	0	0	0	0	2.00619	33.8522	105.535	12.9688	12.3869	63.7523	11.6048	12.3724	2.76238	3.42806	5.81335	22.8191	11.4972	172.602
ANLN	1.10124	3.61881	0	0	0.614069	4.94961	0	0.353005	5.04858	0	0.14217	6.59628	31.1294	14.0563	2.37241	8.35709	17.9831	0
ANO1	0	0	0	0.49501	0	0	0	0	0.120859	0	0	0.30814	0	0.504366	0.461195	0	0	0
ANO10	4.89012	24.0168	0	0	0	23.4516	0	1.2317	7.35727	0	11.138	6.76667	81.9877	7.30071	8.39299	0	4.04012	88.9113
ANO1-AS2	0	0	0	0	0	0	0	0	0	0	0	0	0	0	0	0	0	0
ANO2	393.229	0	0	0	0	0	0	0	0	0	0	0	0	0	0	0	0	0
ANO3	0	0	0	0	0.24104	0.0232127	0	0	0.289766	0	5.01347	0.554398	0	0	0.24811	0	3.66605	0
ANO4	0	0	0	0	3.0353	0	295.26	0	0.45707	0	1.4523	0.291343	0	0	0.195622	1.03341	0	0
ANO5	0	0	0	1.84909	0	0.0928984	0	0.0351607	0.322301	0	0.768056	0.328909	17.9562	0	0	0	0	0
ANO6	25.1535	0	0	0.591709	8.16921	14.8577	0	0	2.22089	0	6.32372	2.06669	9.36806	2.79618	3.48125	5.47079	11.4752	9.0417
ANO7	0	0	0	0	0	0.825326	0	0	0	0	0	0.534989	0	0	0.179605	0	4.50926	0
ANO8	0	0	0	0	0	1.23899	0	0	11.3995	0	0	6.72455	0	0.0378062	9.58339	0	0.200335	0.00537587
ANO9	0	0	0	0	0	0	0	0	0	0	0	0	0	0	0.26042	0	0	0
ANP32A	2.13222	6.9871	98.1407	55.4865	0.590274	12.6927	0	17.869	20.155	29.3294	10.4681	24.9932	18.5088	22.2369	19.5362	0	7.86104	19.5796
ANP32A-IT1	0	0	0	0	0	0	0	0.0725781	3.31919	0	1.3816	5.07667	0	0	8.63674	0	0	0
ANP32AP1	0	0	0	0	0	0	0	0	0	0	0	0	0	0	0	0	0	3.6847
ANP32B	0	0	130.611	2.27272	5.49014	26.0499	19.4886	15.4147	47.2421	0	73.7952	37.479	69.8418	64.2275	32.797	0	70.213	176.32
ANP32C	0	0	0	0	0	0	0	0	0	0	0	0	1.78657	0	0	0	0	0
ANP32D	0	0	0	0	0	0	0	0	0	0	0	0	0	0	0	0	0	0
ANP32E	6.65841	0	57.5321	114.748	537.651	30.0701	0	0.304874	21.3301	0	30.2823	21.6766	11.1537	33.9546	30.548	0	32.904	0
ANPEP	0	0	0	0	0	0.229499	0	0	0.118995	0	0	0	0.317716	0.561286	0.407445	0	0	0
ANTXR1	10.0728	0	0	2.09327	0.728461	10.43	0	0	9.66753	0	2.80597	4.28186	36.7305	25.5946	5.3739	0	22.6077	39.4606
ANTXR2	0.708872	0	0	0	1.98162	2.47705	67.2685	13.0159	0.833212	0	1.02919	0.303687	1.27566	0	0.509628	0	0	0.225891
ANTXRL	0	0	0	0	0	0	0	0	0	0	0	0	0	0	0	0	0	0
ANTXRLP1	0	0	0	0	0	0	0	0	0	0	0	0	0	0	0	0	0	0
ANXA1	373.578	12.6922	0	757.63	325.75	116.507	0	79.673	19.4437	0	41.786	16.4834	287.292	13.4955	36.5728	2.91977	49.4512	105.754
ANXA10	0	0	0	0	0	0	0	0	0	0	0	0	0	0	0	0	0	0
ANXA11	1.69661	0	0	10.9601	25.4026	20.8262	0	0	16.7802	0	101.736	11.3598	97.8458	56.4674	6.41538	30.6381	4.12696	114.873
ANXA13	0	0	0	0	0	0	0	0	0	0	0	0	0	0	0	0	3.05028	0
ANXA2	399.619	0	49.8121	568.529	351.76	323.958	0	94.698	118.192	0	175.161	118.665	301.745	310.844	136.745	198.485	78.4114	91.8759
ANXA2P1	4.06757	0	0	0	0	3.97686	0	0	0.338577	0	0	1.72187	0	2.42439	0	0	0	0
ANXA2P2	0	0	0	0	1.14101	0.170302	0	0.574254	1.39102	0	0.135193	1.76836	0.916305	0	2.37827	0	2.1078	0
ANXA2P3	0	0	0	0	0	0.164759	0	0	0	0	0.392501	0	0.887716	0.123623	0	0	0	0
ANXA2R	0	0	0	0	0	0.294745	0	0	5.05118	0	30.0323	2.75158	0	3.05097	5.55138	0	0	0
ANXA3	0	0	0	0	0	0	3804.87	0	2.49777	0	0	1.41245	0	0	0	0	62.3363	12.0538
ANXA4	0	0	0	0	12.9698	4.94262	7.18725	0	6.1969	0	0.239544	4.20872	0	0.0376531	4.94843	39.1651	0	0
ANXA5	53.9236	110.075	22.5511	270.05	145.257	147.366	128.149	30.4086	169.462	38.4778	69.6253	172.34	206.648	120.874	215.342	301.547	63.9468	290.264
ANXA6	14.5699	137.38	0	0	18.6944	21.98	0	2.58538	22.1082	0	34.8159	28.7547	101.576	74.959	20.6175	0	13.1327	144.085
ANXA7	185.727	0	61.6853	74.5296	1.36777	25.2974	0	16.4441	10.5552	0	30.002	16.3405	20.8917	31.578	11.3327	5.6058	15.3197	30.9254
ANXA8	0	0	0	0	0	0	0	0	0	0	0	0	0	0	0	0	0	0
ANXA8L1	0	0	0	0	0	0	0	0	0	0	0	0	0	0	0	0	0	0
ANXA8L2	0	0	0	0	0	0	0	0	0	0	0	0	0	0	0	0	0	0
ANXA9	0	0	0	0	0	1.34751	0	0	0	0	0	0	0	0	0.418292	0	0	0
AOAH	0	0	38.8317	0	0	1.09391	0	0.102983	1.88188	0	0.654171	0.479339	0	16.9982	1.28818	0	3.71798	67.3047
AOAH-IT1	0	0	0	0	0	0	0	0	0	0	0	0	0	0	0	0	0	0
AOC1	0	0	0	5.91519	0	0	0	0	0	0	0	0	0	0	0	0	0	0
AOC2	0	0	0	0	0	0	0	0	0	0	0	0	0	0	0	0	0	0
AOC3	0	0	0	0	0	0	0	0	0.183939	0	0	1.40575	0	0	0	0	0	0
AOC4P	0	0	0	0	0	0	0	0	0	0	0.0826543	0	0	0	0	0	0	0
AOX1	0	0	0	0	89.5557	0	0	0	0.087453	0	1.85045	0	0	0	0.149749	0	0	0.165865
AOX2P	0	0	0	0	0	0	0	0	0	0	0	0	0	1.20228	0	0	0	0
AP1AR	0	0	0	0	0	10.4703	0	0	1.55832	0	14.1276	3.17709	0	0.169897	2.66735	0	0	2.06565
AP1B1	5.05487	99.6197	9.71585	19.0957	10.5578	15.8222	0	3.00903	14.409	2.90527	40.2194	11.347	54.9211	29.0034	10.884	0	7.17527	24.7057
AP1B1P1	0	0	0	0	0	0	0	0	0	0	0	0	0	0	0.98439	0	0	0
AP1G1	8.96812	0	10.0684	3.59879	6.89213	6.52915	0	9.27362	9.41088	1.72008	1.90383	6.40237	6.0499	1.16812	5.8017	0	31.6804	40.0069
AP1G2	0	94.746	0	0	0.571816	2.31286	11.9781	3.21495	7.08298	0	11.7373	3.96146	0	0	5.91335	0	1.16466	0
AP1M1	163.333	29.3192	0	87.3057	74.894	37.1301	0	81.7667	32.5577	110.246	52.109	25.2632	72.6522	32.0272	23.6957	25.3496	25.6502	36.4693
AP1M2	0	0	0	0	0	0	0	0	0	0	0	0	0	0	0	0	0	0
AP1S1	0	27.5336	12.0888	0	5.76556	0.0573949	0	1.93508	2.81208	9.61999	0.956715	0	0.925998	0	4.20682	0	0.511409	0
AP1S2	0	134.009	211.327	89.4523	67.8872	120.345	52.8077	10.4076	67.6586	127.599	37.8094	49.8657	27.2882	15.6441	46.5088	0	10.44	38.8373
AP1S3	0	8.48425	0	0	0	0.660829	0	0.118291	4.9809	19.3001	0.583686	5.5221	0	0.255225	2.59546	0	0	0
AP2A1	0	0	0	0	0	0.319707	0	0.108799	0.691314	0	0.73136	0	0	0.282616	1.73561	0	0.590154	0
AP2A2	0	0	0	2.66106	1.8506	1.66737	0	7.1938	8.07292	0	8.17672	5.20643	0.248132	2.15172	5.08437	15.9517	5.30105	3.16745
AP2B1	6.27343	20.626	0	14.792	2.25173	1.83172	2.58004	0.492266	3.60985	85.611	6.85382	5.17983	2.01302	0.258432	5.66667	4.08359	12.8085	0
AP2M1	159.654	315.186	202.925	121.33	824.093	133.274	120.29	336.471	151.042	135.406	355.184	144.582	309.823	483.588	113.28	242.755	66.0206	336.819
AP2S1	705.811	6136.92	99.4415	353.477	52.1375	127.275	0	682.235	154.891	0	529.932	120.898	591.526	604.594	111.049	0	378.682	402.825
AP3B1	1.27935	29.4308	0	52.7517	0	2.65416	0	43.8465	2.68299	0	0.618864	6.56715	0.859189	0.116567	4.22616	0	4.79352	0
AP3B2	19.969	65.5605	2.74034	0	176.167	2.74727	0	22.1419	10.6384	96.6865	13.1228	12.7997	31.5949	0	7.1624	0	0	0
AP3D1	24.2952	3.4714	24.3764	17.4248	32.1094	42.2775	27.3978	3.62762	29.2401	151.884	30.0318	19.6612	24.6476	4.41327	19.5722	0.801643	4.35931	2.35263
AP3M1	0	0	26.9873	9.99047	0	4.28723	5.77475	0.412977	4.29244	0	1.26134	2.788	3.3743	17.57	4.03141	5.32566	0.726276	10.6855
AP3M2	0	51.8484	8.27486	19.7106	22.3635	13.7496	0	11.4394	15.2798	29.6901	20.6246	11.9629	2.89079	11.1762	10.7108	1.08782	16.1609	60.8806
AP3S1	0	0	0	0	13.9282	18.2033	0	0	6.3695	4.84207	12.9345	14.3941	0	87.393	6.65483	0	14.3307	0
AP3S2	50.9781	0	9.97202	0.29707	19.542	9.75656	0	6.88224	7.46692	193.933	3.09384	8.13711	49.8925	0.419734	11.2976	1.96821	25.7389	0
AP4B1	0	0	0	0	0.545498	0.956195	0	10.9088	3.78925	0	0.44494	4.19812	0	4.94393	4.79371	0	0	0
AP4B1-AS1	0	0	0	0	0	0	0	0	0.51583	0	0	1.31293	0	0	0	0	0	0
AP4E1	15.8842	0	0	0	0	0.0811988	0	0.0691508	1.84111	8.70901	0.219271	0.80964	6.46302	7.23533	0.869597	0	6.33328	0
AP4M1	0	0	0	5.8526	14.9474	11.1674	0	0	8.18594	0	11.6107	9.98329	0	0	11.4042	0	0	0
AP4S1	0	4.12393	22.9262	0	0	4.47909	0	22.5499	10.9041	0	3.242	17.5035	0	0	21.0773	0	0.0252709	0
AP5B1	0	0	0	0	2.60031	2.429	0	0.213061	1.30199	27.6795	1.10099	3.15561	1.39489	0	3.34461	0	0.124874	0
AP5M1	0	0	0	102.213	0	0.20292	0	67.9623	2.33542	12.3086	1.04051	3.66152	0.955926	13.5374	3.06993	0	0	0
AP5S1	0	19.3332	39.606	5.04722	0	0.319932	0	1.08308	49.3573	0	9.45943	50.8864	27.4701	14.9677	81.9044	0	14.2432	13.9904
AP5Z1	0	0	0	0.319633	1.03796	5.65134	0	0	7.02077	1.06983	0.479996	4.37772	5.01071	4.37746	6.0113	0	0.842128	27.0811
APAF1	0	33.5158	0	86.0315	0	1.01931	0	0	1.41665	39.341	0.448013	1.93988	0	0	1.24685	6.01938	0.0799757	0.133944
APBA1	0	2.55488	0	6.1462	6.51175	2.88216	0	0	2.15193	0	2.4313	1.33093	5.41434	2.21763	3.2386	0	0	0
APBA2	2.87945	0	9.68146	3.95315	0	18.3855	4.15938	3.75793	24.6139	0	26.2612	18.1493	7.08648	0	15.9054	4.36398	27.1666	41.3883
APBA3	0	0	0	0	0	0.26507	0	0.673819	1.22978	0	0	2.0881	0	0	2.45507	0	1.13653	0
APBB1	2.79387	127.951	181.874	6.68152	50.0495	34.7295	122.127	62.9547	90.7615	185.355	86.9474	58.2162	9.28259	13.161	49.4984	23.1614	160.1	74.5357
APBB1IP	0	0	0	0	1.65281	2.76302	0	0.455236	10.3152	0	2.0547	5.93516	0	8.17049	8.25796	0	15.1391	7.55944
APBB2	7.31095	5.60249	24.6453	0	0.204386	2.81098	0	3.61627	10.5643	5.05354	4.60159	11.4401	2.96042	13.1308	11.7818	16.6812	3.33737	5.94375
APBB3	0	0	0	1.69853	2.74379	12.0535	0	0	15.5746	0	3.93255	10.0482	0.550897	3.48167	12.0811	0	67.9997	7.85468
APC	1.42096	4.67731	25.5439	3.09904	8.35557	13.4102	0	49.3202	9.82888	4.36717	13.2018	10.9677	2.6684	10.0421	10.6327	0.360258	19.6551	0.226573
APC2	10.5207	84.2565	0	0.661737	0.163416	2.53443	0	4.90794	22.4569	0	9.96378	15.3577	9.55572	0	14.1874	44.5577	10.9386	0
APCDD1	0	0	0	0	0	1.21658	0	5.91115	9.25711	0	18.1976	11.3565	5.93213	5.0214	11.1491	0	0.825504	53.219
APCDD1L	0	0	0	4.59275	0	0.767213	0	0	0	0	0.216203	0	0	0	0	0	0	0
APCDD1L-AS1	0	0	0	0	0	0	0	0	0	0	0	0.53814	0	0	0	0	0	0
APCS	0	0	0	0	0	0	0	0	0	0	0	0	0	0	0	0	0	0
APEH	0	18.6653	0	0	1.57838	8.83008	0	0	8.89398	0	2.14465	10.523	0.846139	1.8769	8.97077	2.87034	1.49062	0
APEX1	0	0	306.275	0	31.9475	40.6646	0	145.852	49.1836	0	6.63351	61.7865	32.8817	49.6271	39.4686	43.7828	41.7362	117.46
APEX2	0	0	0	0	0	1.27982	0	0	2.78904	0	0	6.50939	0	19.3889	3.18116	0	0.44872	0
APH1A	12.4858	0	164.213	7.45655	12.8753	4.60667	0	9.43543	26.3058	0	2.01793	31.8196	3.44861	11.3802	23.1677	0	1.44735	7.87235
APH1B	10.1558	0	0	0	0.706967	4.85372	0	0.58125	8.51427	0	2.25362	7.87026	58.5806	0	4.91994	26.9536	6.31332	0
API5	0	0	0	5.50077	3.38481	14.9334	0	9.32608	8.46289	0	2.48515	15.0661	0	0.317045	8.73805	2.42869	0.46385	0
APIP	0	0	0	0	0	5.87702	0	0	1.08986	0	8.47892	1.84693	0	0	0.621046	0	5.81648	0
APITD1	0	0	0	0	0	2.57542	0	0	0	0	5.65114	5.61272	0	8.73038	2.51651	0	1.78589	0
APITD1-CORT	0	0.0206898	0	0	0	1.7004	0	0	0.000125657	0.019339	8.07046	0.0194886	0	0	0.0194334	0	0.0188616	0
APLF	0	0	0	0	0	0	0	0	0.338073	0	0	1.43668	0.601988	0	0.192936	0	0	0
APLN	1.61391	0	0	0	2.24184	77.1493	0	61.1933	1.08148	0	69.3543	3.44595	9.73623	5.03203	10.6452	0	39.8808	0
APLNR	38.3487	0	0	13.1038	108.747	6.07493	0	246.005	20.1334	0	63.5566	23.8832	80.119	24.7598	6.26157	8.25913	38.4275	20.1483
APLP1	12.8939	63.3887	0	22.8122	27.962	90.2115	243.282	95.7554	45.8469	1650.75	142.639	46.2636	17.697	2.97627	28.3071	280.976	110.429	92.5571
APLP2	126.521	0	0	351.147	556.124	292.808	9.7623	309.946	141.642	111.264	177.276	162.935	833.156	364.387	193.793	253.818	166.875	189.475
APMAP	66.6172	436.31	139.079	0	94.0279	37.6999	0	1.08957	44.9504	171.677	13.8349	57.2467	93.5605	97.9936	50.7127	17.9602	124.74	3.01012
APOA1	0	0	0	0	0	0	0	0	0	0	0	1.33537	0	0	0.89897	0	0	0
APOA1BP	9.91404	0	94.3884	3.36233	0	24.9741	0	0	46.1081	5.63058	37.8681	51.2489	29.1808	43.8644	33.069	96.2899	34.6214	0
APOA2	0	0	0	0	0	0	0	0	0	0	0	0	0	0	0	0	0	0
APOA4	0	0	0	0	0	0	0	0	0	0	0	0	0	0	0	0	0	0
APOA5	0	0	0	0	0	0	0	0	0	0	0	0	0	0	0	0	0	0
APOB	0	1.18226	0	0	0.100619	0	0	0	0	0	0	0	0	0	0	0	0	0.0573044
APOBEC1	0	0	0	0	0	0	0	0	0	0	0	0	0	0	0	0	0	0
APOBEC2	0	0	0	0	0	0	0	0	0.274649	0	0.106458	0	0	0	0	0	0.331981	0
APOBEC3A	0	0	0	0	0	0	0	0	2.61034	0	0.506837	0.829734	0	0.0597174	1.67378	0	0.0788966	0
APOBEC3A_B	0	0	0	0	0	0	0	0	0	0	0	0	0	0	0	0	0	0
APOBEC3B	0	0	0	0	1.01551	0	0	0	0	0	0	0	0	0	0	0	0	0
APOBEC3B-AS1	0	0	0	0	0	0	0	0	0	0	0	0	0	0	0	0	0	0
APOBEC3C	0	0	0	0	0	12.3655	0	112.366	1.24962	0	6.65779	2.11637	5.46614	12.6731	1.42377	0	0.506315	0
APOBEC3D	0	1699.33	0	0	0	0	0	0	0.351249	0	1.35608	0.89492	0	0	0.901718	0	9.0506	0
APOBEC3F	0	0	0	0	11.5563	0.0147716	3.16457	162.115	0.368303	0	0	0.46966	1.54416	5.73788	1.26128	0	0.0442014	0.174614
APOBEC3G	0	0	0	0	0	15.7605	0	0	0	0	0	0.618875	59.2871	2.4865	0	0	0	98.3175
APOBEC3H	0	0	0	0	0	0	0	0	0	0	0	0	0	0	0	0	0	0
APOBEC4	0	0	0	0	0	0	0	0	0.78819	0	0	0	0	0	0.269819	0	0	0
APOBR	0	0	0	0	0	2.55553	3.94219	0.0625156	0.572137	0	0.0440695	2.0423	0	0.124525	0.391815	0	2.47408	16.2668
APOC1	1640.16	0	13.1755	32.6189	485.641	500.125	0	434.426	90.8078	484.509	658.943	63.6826	1169.85	326.245	50.8615	0	663.255	583.18
APOC1P1	0	0	27.0509	0	0	19.9867	0	0.439035	1.57291	0	0	1.26949	0	1.48031	0	0	0	0
APOC2	80.7487	0	152.556	0	98.8322	26.5349	0	0	48.5696	0	52.4032	28.6478	168.727	0	32.9276	5.95862	38.3877	0
APOC3	0	0	0	0	0	0	0	0	0	0	0	0	0	0	0	0	0	0
APOC4	0	0	0	0	0	0	0	0	0.810579	0	0	0	0	0	0	0	0	0
APOC4-APOC2	0	0	0	0	0	0	0	0	0	0	0	0	0	0	0	0	0	0
APOD	427.471	95.8933	0	929.984	85.4371	28.2299	566.124	102.409	22.0378	0	58.2097	15.553	142.524	19.3307	13.2526	345.126	653.296	3522.92
APOE	1269.57	3583.18	8.92657	81.1047	605.514	44.8069	234.936	82.1893	45.9419	292.929	47.3034	40.5656	401.183	25.591	40.5955	480.029	114.214	112.934
APOF	0	0	0	0	0	0.473496	0	0	0.795557	0	0	0	0	0	0	0	0	0
APOH	0	0	0	0	0	0	0	0	0	0	0	0	0	0	0	0	0	0
APOL1	0	0	0	0	37.6918	3.69086	0	4.77403	0.779061	0	1.68316	4.76561	0	0.0565232	7.73538	0	0.337357	35.1171
APOL2	0	0	1.97867	0	1.71422	15.2304	0	71.9951	7.07722	0	40.1141	10.1156	13.7834	6.78387	9.74913	0	3.74065	17.3175
APOL3	5.81073	0	0	0	3.44295	23.1492	0	5.5955	0.416713	0	0.805538	1.59214	78.601	0	0.35652	0	0	26.8019
APOL4	27.4188	0	0	0	0	1.00398	0	0.664679	2.97678	0	9.42919	1.03309	16.9375	0	3.00646	0	1.53124	0.767808
APOL5	0	0	0	0	0	0	0	0	0	0	0	0	0	0	0	0	0	0
APOL6	0.501587	0	1.93191	1.72704	0.421245	13.3054	0	1.33205	2.52806	0	1.29443	3.76337	3.84212	0.106571	6.35073	0.381534	10.225	0.159992
APOLD1	0	3.64292	0	8.76162	0	0.432555	0	1.37062	5.95102	0	5.92676	8.30013	7.45934	123.141	10.6675	14.301	60.2171	47.258
APOM	0	0	0	0	0	5.7849	0	11.2618	7.47031	0	0.267477	3.43899	0	0	0	0	0	0
APOO	93.4568	0	0	0	3.13807	11.2062	0	0	30.9844	0	35.4356	19.4294	57.9645	10.1643	32.9522	0	11.1475	0
APOOL	1.58225	0	0	97.1496	2.21029	3.42452	0	0	4.78129	0	17.1281	4.06601	38.0598	21.9601	2.38822	212.176	19.8248	0
APOOP5	0	0	0	0	0	0	0	0	0	0	0	0	0	0	0	0	0	0
APOPT1	4.45659	0	0	13.626	202.827	44.9575	0	26.5378	36.6885	212.953	42.2516	52.7506	0	2.45381	55.1166	6.6725	11.421	13.2681
APP	412.656	310.874	30.8348	266.025	429.598	119.402	260.041	271.243	55.8142	1375.39	134.578	65.8263	491.168	334.165	69.0722	400.03	123.232	267.81
APPBP2	12.7724	2.62517	9.98495	4.39322	23.8627	21.8816	0	0	15.8133	0	6.98011	17.7781	0.53826	4.20624	16.4093	13.3425	14.1073	0
APPL1	3.38081	25.013	0.813131	24.4167	4.72099	21.6011	0	21.75	12.0592	0	20.4802	10.3149	6.45761	22.5523	11.6435	0	6.17558	19.9193
APPL2	0	31.7146	1.54624	3.31476	1.78965	25.2901	0	1.69613	10.9289	0	5.98036	13.0692	1.07934	1.29804	11.3173	0	1.49183	0
APRT	70.9744	514.055	16.7282	0	14.0903	52.7064	0	26.8332	65.8241	0	5.76115	42.81	18.8105	35.4528	52.2804	0	42.2006	445.883
APTX	2.99857	0	0	0	3.19991	0.730414	0	1.51058	9.5184	0	28.5949	8.64412	23.2119	0	5.56668	0	0.423013	0
AQP1	4.32291	21.2476	37.3057	2.22	73.5868	17.5953	194.475	138.285	41.0415	388.963	116.106	29.4794	0.48086	0	28.4667	8.16558	349.819	0
AQP10	0	0	0	0	0	0	0	0	0	0	0	0	0	0	0	0	0	0
AQP11	0	0	0	0	0	1.66076	0	0	0.616381	0	0	0	0	0	0.703149	0	0	0
AQP12A	0	0	0	0	0	0	0	0	0	0	0	0	0	0	0	0	0	0
AQP12B	0	0	0	0	0	0	0	0	0	0	0	0	0	0	0	0	0	0
AQP2	0	0	0	0	0	0	0	0	0	0	0	0	0	0	0	0	0	0
AQP3	0	0	0	0	0	0	274.259	0	0	0	0	3.63621	0	0	2.03626	0	0	0
AQP4	111.361	75.8427	230.585	25.5183	26.8689	22.0516	526.034	65.9678	141.82	265.472	127.01	186.556	22.2927	0.0303598	164.878	59.4025	144.725	65.9327
AQP4-AS1	0	0	0	0	0	1.33738	6.39025	0.302418	4.78668	0	0.853222	7.03521	0	0	6.30136	3.32576	0	0
AQP5	0	0	0	0	0	1.46554	0	0	0.977461	0	0.283813	1.24416	0	0	0	0	0	0
AQP6	0	0	0	0	0	0.106581	0	0	1.98324	0	0	1.2634	0	0	1.41435	0	0	0
AQP7	0	0	0	0	0	0	0	0	0	0	0	0	0	0	0	0	0	0
AQP7P1	0	0	0	0	0	0.0441269	0	0	0.411334	0	0	0.349498	0	0	0	0	0	0
AQP7P3	0	0	0	0	0	0	0	0	0	0	0.386941	0	0	0.369119	0	0	0	0
AQP8	0	0	0	0	0	0	0	0	0.696657	0	0	0	0	0	0	0	0	0
AQP9	0	0	0	0	2.39611	3.97972	0	0	0.433669	0	0	0	0	8.69258	0	0	2.57288	0
AQPEP	0	0	0	0	0	0.344955	0	0	0	0	0	0.238404	0	0	0	0	0	0
AQR	0	9.97584	0	125.188	12.7004	5.75695	0	19.6888	3.14039	0	2.22016	4.32971	0.454133	0.292021	3.19742	117.5	3.60491	0
AR	0	0	13.3208	0	0	7.90996	0	0	3.1152	0	8.96882	2.02485	5.23799	0	3.1653	0.478178	7.64561	0
ARAF	8.42096	0	0	10.3726	4.66298	11.7898	0	1.83147	15.8688	0	32.5047	16.0167	14.9983	38.8307	21.1998	0	21.674	158.689
ARAP1	0	0	0	0	36.6998	13.5392	0	0.996201	8.85045	0	12.6387	8.61011	5.85618	26.1144	8.74905	0	30.0247	144.312
ARAP2	0	9.12586	3.33744	33.4099	1.93897	16.833	0	0.317564	7.2206	0	5.1465	8.76579	1.09219	0	8.77603	0	7.53762	0
ARAP3	10.7361	9.62464	0	0	4.62973	13.9157	28.1134	0.670368	4.09435	0	8.22049	6.26612	18.8435	4.64054	4.3469	0	4.71536	0
ARC	5.31188	0	117.261	4.24914	0.491381	21.3913	0	0	108.817	28.4482	2.62999	107.686	0	0	91.8638	330.96	32.8811	0
ARCN1	0	0	0	16.1136	79.1366	34.4895	0	0	9.13892	0	3.9891	7.67056	11.4331	16.7695	11.688	24.0672	31.0239	0
AREG	0	0	0	0	0	0	0	0	0	0	0	0	0	0.0679791	0	0	0	0
AREL1	0	3.09853	4.53283	21.3872	0.263063	2.24378	195.437	0	5.77336	0	7.05647	5.44687	0	7.78839	4.06291	0	4.34493	0
ARF1	62.1219	64.6522	143.255	167.839	178.172	166.195	1275.67	127.511	87.7136	19.3771	188.163	97.2506	195.72	171.12	100.447	19.1499	103.642	237.549
ARF3	102.668	0	5.63519	30.7038	33.4459	49.0778	0	33.514	45.3499	89.2977	55.8236	38.5391	282.792	20.8514	37.8722	547.859	78.2671	56.1296
ARF4	0	0	47.1329	0	0.84704	87.4636	0	2.11555	39.8311	0	39.8146	44.4776	6.80654	121.984	44.8383	0	3.29026	32.0424
ARF5	55.9039	132.189	77.3927	43.0721	37.2394	56.4213	0	10.0107	86.4973	11.5408	31.0953	73.956	136.167	40.5468	67.0611	0	172.568	19.8537
ARF6	7.87722	0	3.78464	8.11424	3.28938	16.6873	0	109.655	12.106	0	9.78926	10.9442	62.6211	34.0452	15.2624	0.995354	17.0503	86.3695
ARFGAP1	0	54.7431	0	0	9.77452	3.97749	0	0.149774	27.6376	0	4.61228	19.7846	13.6517	1.35472	20.4639	15.4346	3.99756	7.05656
ARFGAP2	117.273	69.9385	175.656	0	0	7.01996	0	21.5031	20.9491	540.376	19.5078	17.4418	5.34562	7.67753	13.9198	0	13.5639	0.281681
ARFGAP3	0	0	0	5.31524	0.537475	15.0681	0	1.95358	6.16704	0	8.76723	14.0609	0.864401	31.7844	7.49991	0	18.1636	51.0079
ARFGEF1	1.41379	60.4574	0	0.486447	2.37132	7.05877	0	0	5.63817	71.637	10.9017	9.69117	0.47704	19.4148	7.82648	0	0.910547	0
ARFGEF2	0	0	1.08899	0	5.06419	5.44755	0	0	3.70507	0	8.75769	1.33333	2.16506	4.97889	3.25427	0	7.51196	5.13991
ARFIP1	0	0	22.8033	2.50603	0.507013	11.2158	15.881	10.3793	7.34501	0	3.42337	7.8091	0	55.569	10.215	0	9.31467	0
ARFIP2	1.48831	0	0	4.08591	0	8.92266	473.128	2.31723	3.24239	0	6.72684	8.58417	4.66002	4.1189	5.7644	0	0.959038	0
ARFRP1	2.14017	0	18.4772	79.1804	0	3.09117	0	1.27417	24.358	0	3.38713	14.1445	0.95254	0.293241	13.4847	0	61.9897	0
ARG1	0	0	0	0	0	0	0	0	0	0	0	0	0	0	0	0	0	56.1789
ARG2	0	0	0	19.2712	1.73e-05	18.8794	0	0	5.21877	0	0	10.1797	5.9518	15.0603	8.8589	0	0	0
ARGFX	0	0	0	5.23189	0	0	0	0.1394	0.425657	0	0.0982448	0.434275	0	0	0.874653	0	0	0
ARGFXP2	0	0	0	0	0	0	0	0	0	0	0.29658	0	0	0	0	0	15.0735	0
ARGLU1	0	9.99885	348.225	0	8.41494	101.739	0	26.0573	232.807	6.99161	142.669	293.69	12.8479	138.986	236.68	0	8.87969	658.325
ARHGAP1	0	44.5086	0	4.65285	30.159	20.075	0	1.37985	27.6454	0	1.36191	20.2744	21.5618	20.5963	25.0684	0	25.9409	103.576
ARHGAP10	0	0	0	0	10.8929	0.758856	0	0	1.85704	0	8.81249	0.728197	28.5657	35.1089	0.244526	0	2.30184	0
ARHGAP11A	0	299.814	0	38.6133	0	0.0285935	0	0	4.45355	0	5.24061	5.61022	1.78899	0.348038	4.86631	0	14.36	0
ARHGAP11B	0	0	0	0	0	0	0	41.9981	0	0	0.17885	0	0	0	0	0	0	0
ARHGAP12	8.44339	0	0	0.750152	0	4.24478	0	14.5467	8.058	0	3.66382	8.16821	0.244806	0	5.57942	0	4.97332	0
ARHGAP15	0	0	0	0	0	0	0	0.697076	0	0	4.13237	0.646647	0	0	1.30376	0	15.3414	0
ARHGAP17	35.2796	5.26233	0	0.550048	0.891053	16.9432	0	35.0279	14.2386	0	37.3811	10.9571	7.16658	17.9995	12.1873	10.9292	18.7959	0
ARHGAP18	0	4.86847	0	0	1.2372	6.41353	0	0.339573	2.98249	0	12.2092	0.950449	111.119	10.8472	1.70198	0	5.82384	0.470988
ARHGAP19	8.56635	0	68.6595	19.9607	0	0.832014	0	0	2.92778	0	3.37305	1.24958	1.70966	2.60233	2.28593	0	12.0325	0
ARHGAP19-SLIT1	0	0	0	0	0	0	0	20.1166	1.47167	0	0.375497	1.10275	0	0	0.907309	0	0	0
ARHGAP20	0	0	0	0	0	11.1666	0	0	2.08067	0	0.506593	1.76933	0	0	1.24839	2.63909	4.23134	0
ARHGAP21	7.8397	65.6417	0.685887	76.5076	11.1566	17.4521	0	9.56159	12.5057	293	37.5498	15.2665	32.7038	4.84764	9.94013	46.0404	39.9773	0
ARHGAP22	0	7.33957	0	0	0.619759	3.4185	0	10.3628	4.12196	0	0.940795	3.34108	0	0	0	0	16.9726	0
ARHGAP23	0.867644	17.117	0	0	4.60331	0.116665	0	0	5.53397	0.998654	6.9992	1.30026	3.11904	23.8637	2.74329	0.658995	13.8145	0.138149
ARHGAP24	0	0	39.033	0	0.685579	0	0	0	1.96052	0	1.23137	1.31564	2.20605	5.66725	0.323478	0	1.53623	19.759
ARHGAP25	0	0	0	0	0	0.539878	0	0	1.21876	0	1.29284	1.55313	0.8119	1.13521	1.04312	0	2.63919	31.4507
ARHGAP26	0	0	2.7621	0	4.17442	1.3567	0	2.25952	9.92775	3.30544	1.59195	10.0841	2.97173	0.879637	14.94	0	8.25673	6.95293
ARHGAP26-AS1	0	0	0	0	0	0	0	0	0	0	0	0	0	0	0	0	0	0
ARHGAP27	2.83983	0	0	0	0.789986	2.12285	0	0.260071	2.97487	0	0	0.303376	29.5476	26.7474	2.03721	83.9319	0	0
ARHGAP28	0	0	0	0	0	0	0	0	0	0	0	0	0.208321	0.183164	0	0	0	0
ARHGAP29	2.2339	0	17.2056	0.384508	0.468837	1.38792	0	0.920566	1.45409	35.3896	4.45003	1.07726	17.733	18.1737	1.84778	0	4.30453	2.04806
ARHGAP30	0	0	0	0	0.75984	0.548838	0	1.28051	3.66167	0	0.639287	1.16702	3.6672	30.6546	1.37134	0	0.587282	0
ARHGAP31	18.3042	0	9.1134	0	1.58882	1.22124	0	0	4.98226	0	2.97298	5.00397	11.7912	11.3827	3.26797	0	5.17002	2.61574
ARHGAP32	0	1.77372	2.59463	0.185543	0	5.57352	964.52	3.23286	6.47239	14.9045	5.95485	5.31411	3.88457	9.17006	5.12032	0	2.65736	1.63293
ARHGAP33	9.24069	160.405	3.80539	11.3316	7.34961	6.27454	0	16.4421	8.74198	0	7.15869	9.02909	23.0567	6.84261	9.28344	10.0081	4.19967	0
ARHGAP35	0.573036	26.3991	49.0991	1.18354	4.6498	12.1786	0	7.00557	9.43298	47.534	5.84167	7.98264	5.03223	8.13244	7.91322	48.3688	5.4893	0
ARHGAP36	0	0	107.233	0	0	0	0	0	7.361	0	0	4.29906	0	0	9.44974	0	0	0
ARHGAP39	0	3.2838	0	0.686821	0	0.107513	0	0.457471	1.08961	1.14943	0.0322408	1.06894	0	0.0151769	2.00935	0	0.0201118	0
ARHGAP4	0	0	0	0	0	3.62136	0	53.2506	3.48359	0	4.13135	2.39076	0	13.7936	1.37614	0	3.8333	2.79228
ARHGAP40	0	0	0	0	0	0	0	0	0	0	0	0	0	0	0	0	0	0
ARHGAP42	20.5797	0	5.20705	4.83864	2.11406	0.53923	0	0	1.54446	0	1.60799	0.926835	8.26088	2.10647	0.46669	0	11.8186	0
ARHGAP44	0	0	0	0	0.337802	2.10554	0	45.5864	0.508371	0	3.32672	1.2964	0	9.15885	0.696344	0	0	0
ARHGAP5	10.5985	5.23194	1.53068	5.83818	20.7646	14.2997	9.13258	21.2309	8.85778	51.907	7.07728	9.2006	14.9203	4.01332	8.99606	5.64258	16.4122	5.49279
ARHGAP5-AS1	0	0	0	0	0	0.232747	0	0	2.13746	0	0	1.81133	0	0	1.2181	0	39.5706	0
ARHGAP6	0	0	0	0	0	3.81029	0	7.25912	0.439297	0	0.169153	0.560073	15.2563	4.44093	0.204734	0	3.72484	0
ARHGAP8	0	0	0	0	0	1.72689	0	0	0	0	0	0	0	0	0.504434	0	0	0
ARHGAP9	0	0	0	0	2.10581	12.9558	0	88.732	1.69979	0	11.8299	3.78772	0	17.2018	2.54492	0	0	83.1496
ARHGDIA	48.2669	0	112.563	13.3878	107.917	83.2145	0	190.801	52.8733	3.44802	55.8692	51.2715	45.362	138.531	53.8392	13.6284	45.3661	80.3982
ARHGDIB	81.5915	147.591	0	12.3161	70.3771	32.1766	0	61.8743	30.1488	0	245.836	27.7773	1024.05	1109.34	41.8741	0	145.533	560.927
ARHGDIG	0	0	0	0	3.2462	0.0822162	0	0	1.49537	0	0	1.26503	0	0	0	4.47722	0	0
ARHGEF1	21.7479	0	8.03018	2.29479	4.18111	4.87073	0	0	7.00526	0	8.10214	9.28506	17.9339	5.67461	8.87385	0	6.46891	7.96214
ARHGEF10	2.75241	0	0	0	0.256105	8.57517	0	1.38634	2.84852	0	4.29283	2.35661	2.88481	14.8409	2.76855	0	6.05756	0
ARHGEF10L	0	3.97854	0	0.831973	5.73575	3.76579	0	6.82138	18.2794	0	0.312693	13.2074	3.52841	0.349683	9.91097	0	0.0243519	0.192513
ARHGEF11	9.81844	47.1977	0	0	0.211	0.883165	0	6.05193	3.17008	52.1777	2.65612	1.29401	0.509441	0.504526	2.28017	0	0.364773	0
ARHGEF12	0	18.8477	32.5837	1.43387	0.291313	6.62932	1.49519	3.5518	5.64129	11.9983	15.9551	6.91905	51.6019	25.751	4.26934	2.3758	12.101	0.165899
ARHGEF15	0	0	0	0	0	0	0	0	0.313646	0	2.49627	0.533288	74.3426	68.4625	0.895246	0	0	0
ARHGEF16	0	0	0	0	0	0	0	0	0	0	0	0	0	0	0	0	0	0
ARHGEF17	0.652963	0	0	0.449418	6.02584	0.535221	0	0	3.07042	0	1.26396	2.09849	7.64094	15.8204	3.85005	0	6.38671	26.4331
ARHGEF18	0	0	0	9.47119	0	4.38115	0	0	5.28368	0	3.81059	5.26449	4.85971	15.0975	3.25151	0	0.059412	0
ARHGEF19	0	0	0	0	25.808	0	0	0	0	0	0	0	26.1357	20.6897	0.246773	0	2.28845	0
ARHGEF2	1.25764	0	0	21.5971	0	4.77476	0	19.4089	4.63962	0	3.98648	4.83996	1.97227	5.58183	1.44425	4.76878	2.63357	73.5675
ARHGEF25	0	0	0	0	5.19505	0.222099	6.82625	0	1.76761	0	0	1.50081	2.6102	0.107321	1.34436	7.09437	0.0473126	0
ARHGEF26	8.0355	16.5071	78.2414	0.345097	6.44491	13.6738	0	22.5828	13.7354	0	2.6903	21.9233	0.676229	0	23.3759	0.762366	10.8986	1.91789
ARHGEF26-AS1	0	0	0	134.186	0	0	0	0	7.26547	0	10.891	6.4579	0	0	2.89186	0	28.5154	1.59932
ARHGEF28	0	0	0	0	0	0.0528342	0	0	0.247184	0	1.01417	1.26102	0	0	0.938101	0	0.0197641	0
ARHGEF3	8.6363	0	4.1479	1.97591	13.212	11.3382	0	0.32935	8.68465	0	19.2372	7.99503	0	10.6798	8.8796	0	0.144683	16.4591
ARHGEF33	0	0	0	0	0	0	0	0	0	0	0	0.256329	0	0	0.172103	0	0	0
ARHGEF34P	0	0	0	0	0	0	0	0	0	0	0	0	0	0	0	0	0	0
ARHGEF35	0	0	0	0	0	0	0	0	0	0	0	0	0	0	0	0	0	0
ARHGEF37	0	0	0	0	133.29	4.50984	0	0	1.86268	0	1.4674	0.904912	0	0.0321306	0.607527	0	5.5986	0
ARHGEF38	0	0	0	0	0	0	0	0	0	0	0	0	0	0	0.135153	0	0	0
ARHGEF38-IT1	0	0	0	0	0	0	0	0	0	0	0	0	0	0	0	0	0	0
ARHGEF39	0	0	0	0	0	0.705827	0	0	1.46692	0	0.313465	2.88663	2.19372	0.207493	0.559632	0	0	0
ARHGEF3-AS1	0	0	0	0	0	0	0	0	0	0	0	0	0	0	0	0	0	0
ARHGEF4	93.5565	0	1.3617	0.486511	0	0.763656	0	1.94728	16.0373	0	7.27572	8.48051	27.9122	0	10.9825	10.7424	3.71066	0
ARHGEF40	33.3774	0	3.50828	0	7.38158	3.55891	0	17.4939	20.4765	0	28.0404	10.8315	41.5739	39.0619	16.5281	61.6256	38.2664	0
ARHGEF5	0	0	0	0	33.1438	0	0	0.0856289	0	0	0	0	0	1.70428	0	0	0	0
ARHGEF6	4.87344	0	0	21.4437	1.08788	6.45019	117.915	12.6305	19.5445	0	9.56184	10.8466	0.218815	13.1772	16.3839	0.739975	6.29824	0
ARHGEF7	0	0	32.9115	0	0.579915	16.9835	2.7506	26.6135	32.1011	107.645	67.9877	25.493	90.2755	42.6325	22.6794	0	42.3184	25.6402
ARHGEF9	0	0	39.7532	0	6.26733	0.171972	0	3.17488	3.11347	51.215	15.379	2.04116	0	5.36327	2.38514	0	0.982901	0
ARID1A	3.85721	0	1.23758	9.7347	32.3624	14.5381	0	6.35813	8.90716	116.996	18.8529	12.259	76.3915	30.263	6.47184	70.8645	16.8584	0
ARID1B	4.77087	0	21.4372	18.6159	58.4588	2.96915	0	1.50472	3.11676	0	5.6774	4.99951	0.477414	9.30868	4.0419	0.402972	5.35521	2.45134
ARID2	0.601961	0	0	49.1049	13.135	4.85252	0	0	5.0553	0	14.5066	6.44978	3.65892	7.05404	4.41571	0	13.9922	1.34345
ARID3A	0	0	0	1.9134	0	9.588	0	0	0.623126	0	0.480765	0	0	9.62816	2.39979	0	0.299881	0
ARID3B	0	0	0	0	0	0.0491442	0	0	3.67351	0	0.0392799	1.04087	0	0	2.97016	0	0	0
ARID3C	0	0	0	0	0	0	0	0	0	0	0	0	0	0	0	0	0	0
ARID4A	0	6.06102	54.0877	0	34.995	13.2154	18.5805	10.7213	7.81063	0	8.29919	11.0566	8.90224	7.65873	8.424	0	8.55423	82.3225
ARID4B	15.0008	5.80243	7.63948	1.82052	2.4637	10.8546	0	0.0807572	13.9573	0	28.4779	11.6224	6.93812	20.69	14.5873	0	40.781	77.8322
ARID5A	0	0	0	0	11.2567	2.75153	0	0	4.80738	0	7.04434	2.55098	5.32299	30.4412	4.1132	0	15.1609	64.038
ARID5B	0.727319	16.7466	0	2.00188	18.0931	4.95621	0	10.3906	4.88491	12.563	12.0383	7.32213	6.05263	4.75953	4.91498	29.295	6.25073	0.231753
ARIH1	5.86858	6.43011	0	21.1822	0	11.5643	0	1.16446	4.02102	0	16.634	5.65153	11.6375	21.5735	5.48034	0	6.69439	0
ARIH2	10.1764	20.8901	20.7817	30.5786	24.0871	31.6821	418.491	55.2197	18.9826	0	15.1507	16.0443	35.0478	49.0702	20.9978	4.82284	13.6	0
ARIH2OS	0	0	0	0	0	0	0	0	1.96853	0	0	1.43116	0	0	2.40497	0	0	0
ARL1	19.4542	0	21.7922	141.798	40.9834	28.6661	0	0	13.715	0	88.406	8.30737	107.214	43.5206	7.90348	81.0196	1.73042	18.2654
ARL10	0	0	0	0	0.605701	0.147752	0	0	4.02749	0	0.424195	1.86553	0	0	2.50639	0	0	0
ARL11	0	0	0	0	0	0.111281	0	0.252253	0.692556	0	0.577925	0.882899	0	0.188427	2.17377	0	0	21.0027
ARL13A	0	0	0	0	0	0	0	0	0.408068	0	0	3.11056	0	0	1.39497	0	0	0
ARL13B	0	0	8.14751	0.485093	11.0107	0.951831	0	19.289	1.18453	0	0.501843	2.71818	0	2.04151	3.24488	0	10.2183	0.448938
ARL14	0	0	0	0	0	0	0	0	0	0	0	0	0	0	0	0	0	0
ARL14EP	6.04787	0	0	0	0	4.54329	0	0	5.04757	0	23.6526	3.85451	0	35.143	4.74914	22.7681	1.82877	11.4446
ARL14EPL	0	0	0	0	0	0	0	0	0	0	0	0	0	0	0	0	0	0
ARL15	0	0	0	0	0.585385	0.0856147	0	0	0.530616	0	0	0.901263	0	0	0.908117	0	3.79096	102.774
ARL16	0	0	0	0	2.48894	0.93228	0	107.805	26.2134	0	7.24627	20.2763	0	0	43.5105	0	0.276669	1.43144
ARL17A	1.94862	0	0	0	0	0	0	0	0.245234	0	0.0314412	0.208508	0	0.0444003	0	0	0	0
ARL17B	0	0	0	0	0	0	0	0	0	0	0	0	0	0	0	0	0.80172	0
ARL2	38.0659	0	204.651	10.7078	0	24.9003	0	4.06916	49.8788	0	47.6959	33.3018	54.7795	38.7632	25.1088	0	64.9919	15.7737
ARL2BP	146.366	8.2608	87.0277	212.281	16.0253	31.8199	0	11.7882	54.6194	156.007	43.0494	46.188	118.174	43.064	38.2497	24.7505	31.0718	18.3465
ARL2-SNX15	0	0	0	0	0	0	0	0	0	0	0	0	0	0	0	0	0	0
ARL3	0	87.7142	0	1.37559	4.08907	3.45281	0	0	8.95568	23.0225	4.05229	11.703	0	3.95875	7.09148	0	25.3313	0
ARL4A	12.2444	45.9131	0	17.3938	0.485374	14.6786	0	0	49.3785	666.695	13.7777	37.7113	117.553	14.7705	27.9096	0	20.5425	60.7682
ARL4C	93.0644	62.0065	22.3082	307.933	37.5385	249.679	0	137.64	39.3421	0	67.8748	46.4091	53.1435	0.0409618	47.4208	0	5.15996	9.21445
ARL4D	0	0	676.378	0	0	21.1153	0	0	0.851004	423.334	3.84978	2.88716	14.2538	0	5.82212	0	0	0
ARL5A	0	11.7641	0	12.2954	26.3773	14.6546	0	2.62795	28.0823	0	17.7202	24.111	34.8217	14.5432	23.9046	0	14.2319	135.683
ARL5B	0	0	0	153.222	0	0.0194613	0	0	0.121071	0	6.62297	0.308673	0	0	0.621823	0	0	0
ARL5C	0	0	0	0	0	0	0	0	0	0	0	0	0	0	0	0	0	0
ARL6	0	0	0	9.92161	0	0.511022	0	0	1.02183	0	0	5.81969	27.6476	26.9336	4.56435	0	9.07699	0
ARL6IP1	303.132	53.4589	22.3483	345.48	110.234	279.107	1531.13	141.278	101.377	2.67115	195.472	131.102	10.883	54.4443	91.7458	174.297	117.741	71.925
ARL6IP4	26.8346	233.035	260.06	0	35.3429	55.092	0	46.7087	79.5825	0	55.7164	69.0048	121.34	28.8672	64.2104	0	79.363	255.776
ARL6IP5	87.1011	162.944	0	0.851082	283.841	79.869	7.23781	5.58451	48.8763	94.0282	147.296	60.3858	145.848	50.0099	54.0949	48.8225	35.2044	387.476
ARL6IP6	0	0	0	0	9.8288	29.0355	0	0	6.95299	0	0.577038	17.0713	0	2.49584	14.4469	0	8.99758	52.5667
ARL8A	3.10402	0	0	54.028	17.9274	82.4559	9.06369	0.71073	76.9171	78.0346	24.3624	73.8381	21.2655	17.4248	78.8686	2.33633	42.8042	163.926
ARL8B	15.7309	0	28.5207	50.3384	57.7319	58.8437	5.05945	2.08106	14.0501	26.0786	28.3884	14.9208	14.8256	23.4799	14.2799	2.64564	41.4703	72.0733
ARL9	0	0	0	0	0	0	0	0	1.13909	15.5595	0	0	0	0	0	0	0	0
ARMC1	32.9854	0	0	38.3145	13.2169	7.11744	0	13.8464	7.51707	159.799	18.8742	9.77416	13.8986	3.56905	12.079	1.38637	16.6099	2.0336
ARMC10	0	0	0	39.5597	0	32.0626	0	0	11.41	0	0	8.05618	0	0	9.43121	0	9.00049	0
ARMC12	0	0	0	0	0	0	0	0	3.31903	0	0	2.10789	0	0	10.3333	0	0	0
ARMC2	0	0	0	0	0	0	0	0	1.42265	0	0	0	17.4111	0	0.811825	0	0	0
ARMC2-AS1	0	0	0	0	0	0	0	0	3.39064	0	0	0	0	0	6.94306	0	0	0
ARMC3	0	0	2.00158	0	0	0	0	0	1.7461	0	0	0	0	0	1.07285	0	0	0
ARMC4	2.90375	4.76633	0	0	1.6152	0	0	0	0	0	0	0.310179	0	0	0	0	0	0
ARMC5	0	0	0	2.95324	0	10.6241	0	0.32834	5.64835	0	8.37934	1.83838	0	2.39842	2.46894	0	0.606424	0
ARMC6	0	0	0	0	0	0.956007	0	0	16.8412	0	7.93395	9.42931	0.492172	17.4542	9.50151	23.402	0.8916	0
ARMC7	14.9465	8.15519	0	0	0	9.32462	0	0	1.45732	0	1.12674	1.59066	6.0829	2.35307	0.356238	0	7.22858	0
ARMC8	0	0	0	4.09023	0	22.4631	0	10.2825	10.4338	1.85474	5.09287	8.19747	0.499553	3.62312	6.67045	27.9014	0.683074	0
ARMC9	0	0	0	66.3152	2.58211	1.40462	0	0	3.16588	0	2.1351	4.16591	0	34.2131	3.71894	0	3.1279	24.9977
ARMCX1	0	0	0	5.094	0	0.771546	0	0	17.2204	0	4.8924	3.17043	66.1339	10.2117	23.0761	1.8732	0	0
ARMCX2	0	0	8.9351	17.2331	0	12.3077	5.3946	0.42624	20.4222	0	22.0111	23.0427	0.830523	8.84164	23.2149	2.81744	23.4078	0
ARMCX3	36.0335	5.14149	124.87	44.4731	32.2185	59.9739	0	60.837	39.6526	0	52.3572	38.2353	23.4613	36.0724	32.4401	0	4.72355	0
ARMCX4	0	91.3693	29.2387	0	2.90984	2.68775	0	0	4.19755	0	5.35865	4.88939	3.55539	3.42394	4.53514	8.28924	7.45157	17.007
ARMCX5	3.91856	0	0	0	0	0.396289	0	2.06323	2.13141	0	0.126538	3.76037	57.6446	0.14281	2.24497	0	0	76.3772
ARMCX5-GPRASP2	0	0	0	0	0	0	0	0	0	0	0	2.83099	0	0	0	0	0	0
ARMCX6	0	0	0	0	0	0.165347	0	0	0	0	0.980631	0	3.92874	31.6683	0	22.5174	0	0
ARMS2	0	0	0	0	0	0	0	0	0	0	0	0	0	0	0	0	0	0
ARNT	0	0	3.06603	3.6528	0	2.23085	0	0	3.38803	0	0.514387	4.32064	0	14.0667	1.3739	0	6.29125	0
ARNT2	0.779968	0	1.50099	0.8049	3.05099	28.8856	8.97542	0	21.1475	30.5319	24.4613	21.0463	0	0	23.9947	98.9666	2.13504	9.93905
ARNTL	0	0	0	1.30915	1.05922	19.9719	0	0	19.3667	0	6.78631	23.6335	0	0	22.1892	0	0	0
ARNTL2	0	0	0	15.8851	0.397018	0	0	0	4.29352	3.27172	2.74988	7.75952	0	8.00157	5.51489	0	1.20074	0
ARPC1A	0	0	0	3.43155	52.5264	42.84	0	1.07547	35.5454	130.303	18.5529	32.7608	0.739958	36.8807	28.7222	0	43.3138	1.58463
ARPC1B	0	0	0	24.8884	27.2416	18.4118	0	28.4911	28.2467	0	39.8401	29.3157	220.832	276.001	26.634	0	42.583	294.666
ARPC2	57.8791	75.5176	3.6838	84.0641	64.4036	134.52	0	183.098	103.155	853.296	93.7222	86.6351	275.609	490.845	90.6699	341.672	144.609	160.044
ARPC3	0	0	18.3997	2.18193	0	85.3892	57.8992	0.592417	46.5444	43.859	23.0525	51.6301	11.1572	55.808	47.512	0	90.9009	121.526
ARPC4	52.0539	36.3937	14.2019	110.18	57.0277	69.3032	0	50.7496	75.5897	8.4794	39.3149	58.3109	73.6249	136.417	52.4449	265.256	46.3428	199.939
ARPC4-TTLL3	0	0	0	0	0	0	0	0	0	0	0	0	0	0	0	0	0	0
ARPC5	255.298	0	0	1.74491	0	72.8758	0	1.98666	15.7861	0	9.89752	10.3215	0	116.43	17.5203	0	33.9037	8.8748
ARPC5L	5.47471	0	0	159.401	29.6377	77.5786	0	70.7249	65.3867	6.20828	48.9312	33.4374	223.566	76.0982	24.0517	114.29	49.8588	23.9122
ARPP19	14.9297	0	18.1864	11.9744	46.3736	45.9759	0	30.6721	25.7187	33.2086	16.9912	27.6883	41.778	20.4873	26.5957	13.6003	21.2384	49.4165
ARPP21	0	0	0	0	0	5.44488	0	0	1.23892	550.483	1.34527	1.7144	0	0	1.88533	0	0.16526	0.521383
ARR3	0	0	0	0	0	0	0	0	0	0	0	0	0	0	0	0	0	0
ARRB1	0	0	0	0	0	3.00963	0	48.1606	2.57194	0.783698	0.219288	0.582996	0	1.37428	0.684912	0	12.2489	0
ARRB2	5.97952	9.77484	346.145	3.06217	82.288	43.2158	0	104.888	20.9622	0	16.7173	24.1392	2.64502	11.0797	16.6494	4.50275	7.9555	261.708
ARRDC1	0	0	0	0	8.33229	3.01603	0	0	5.06192	0	0	6.44021	4.46295	16.1618	4.32894	5.07136	1.97205	12.2129
ARRDC2	37.8322	0	0	0	1.1632	2.26832	0	0	6.15186	0	32.5843	12.5415	3.74175	2.55856	5.41461	0	24.8119	60.2398
ARRDC3	3.72299	0	5.96352	20.0322	55.6494	43.5353	0	2.50036	11.2372	0	15.6617	16.7156	34.4782	17.0881	17.2804	0.941139	3.39812	9.07418
ARRDC3-AS1	0	0	0	0	0	0	0	0	0	0	0	0	0	0	0.300697	0	0	0
ARRDC4	0	4.17275	0	0	46.6989	6.29419	0	18.3251	1.0651	0	20.4625	1.08638	0	5.48396	0.18236	0	0.0511593	47.451
ARRDC5	0	0	0	0	0	0	0	0	0.273938	0	0.318538	2.78846	0	0	2.34281	0	0	0
ARSA	26.3536	0	63.3078	0	51.7208	2.07581	0	0.965378	8.50509	0	3.53022	5.63287	20.6544	1.24179	6.24068	0	4.21848	0
ARSB	0	0	0	0	0.471233	0.204174	0	0	2.76142	0	1.41682	2.34819	0	0.12812	2.30384	0	0	0
ARSD	3.96479	9.774	0	0	6.63709	8.30639	25.6982	2.0424	0.665263	0	1.79125	1.69687	0	6.32399	2.56316	0	1.77584	0
ARSE	0	0	0	0	0	0	0	2.56866	2.45421	0	0	0	1.18421	0	0	0	3.12202	0
ARSF	0	0	0	0	0	0	0	0	0.432771	0	0	0	0	0	0	0	0	0
ARSG	0	0	0	0	0	0	0	0	0	0	0	0.430355	0.449647	0	0.578141	0	0.772575	22.0617
ARSH	0	0	0	0	0	0	0	0	0	0	0	0	0	0	0	0	0	0
ARSI	0	0	0	0	0	5.76098	0	7.90454	1.5146	0	0.371549	1.4039	0	0	0	0	0	0
ARSJ	0	0	0	59.3781	0	7.47928	0	0	1.56938	0	0	0.706332	9.38096	4.68265	2.21302	0	0	0
ARSK	0	0	0	1.59905	0	4.35432	0	40.6943	2.08248	0	0.250791	2.98615	0.347286	0	5.12471	22.3579	0	0
ART1	0	0	0	0	0	0.340032	0	0	0	0	0	0.882734	0	0	0	0	0	0
ART3	0	0	0	0	0	0	0	0	1.17192	0	0	0.745231	0	0	4.00977	0	3.68673	0
ART4	0	0	0	0	0	0	0	0	0	0	0	0	6.98727	0	0	0	0	0
ART5	0	0	0	0	0	3.59023	0	0	0	0	0	0	0	0	0	0	0	0
ARTN	8.93749	0	0	0	0	0	0	0	0.497291	0	0	0.632959	0	0	0.850766	0	0	0
ARV1	11.2733	0	0	63.9806	0	0.560765	0	0	12.5215	0	4.13187	11.1473	0	4.76372	4.28254	0	0	0
ARVCF	0	0	0	0	0	0.879233	0	0	2.57636	0	0.248028	2.77277	0	0	2.06339	0	0	0
ARX	0	0	0	0	0	8.04123	0	0	1.67417	0	0.997973	2.71517	0	9.21114	0.521027	0	1.61116	0
AS3MT	0	0	92.0069	0	0	0.0285102	0	0.0973788	9.98817	0	7.1621	17.7223	0	0.291894	17.0941	0	1.97572	0
ASAH1	148.063	311.923	62.879	139.789	224.881	31.6051	0	28.5751	42.8208	14.5483	48.1641	63.1146	202.938	111.066	100.54	84.717	38.3932	301.418
ASAH2	0	0	0	0	0	0	0	0	0	0	0	0	0	0	0	0	0	0
ASAH2B	0	0	0	0	0	0	0	0	0	0	0	0	0	0	0	0	0	0
ASAP1	98.384	0	8.67681	7.04958	0.686968	42.3373	127.399	0.262712	18.0293	0	12.1688	15.2731	11.9776	31.8727	13.4344	34.2555	24.0109	3.39475
ASAP1-IT1	173.498	0	0	0	0	5.42275	0	0	9.74242	0	0	10.8934	0	12.9151	15.9867	0	0	0
ASAP1-IT2	0	0	0	0	5.04896	0.176685	0	0	3.49429	0	0.591227	11.1228	0	0.438186	11.2103	0	0.2634	0
ASAP2	0.918923	0	7.07147	40.7597	0	0.34599	0	0	7.32571	0	3.38055	5.311	2.06389	23.0029	4.48971	0	2.92271	0.146235
ASAP3	0	0	0	0	54.0087	1.59334	0	0.0574739	8.02378	0	17.0717	5.92272	1.97453	0	7.04971	0	5.40043	0
ASB1	4.48851	0	40.3131	8.23552	0	2.44342	0	17.2639	2.95164	0	5.40661	3.84539	0.67291	5.48622	1.93593	0	10.8258	0
ASB10	0	0	0	0	0	0	0	0	0	0	0	0	0	0	0	0	0	0
ASB11	0	0	0	0	0	0	5.45608	0	0.320115	0	0	1.22411	0	0	0	0	0.0768867	0
ASB12	0	0	0	0	0	0	0	0	0	0	0	0	0	0	0	0	0	0
ASB13	2.03722	0	0	0	0	0	0	0	3.06826	0	2.10547	2.60595	6.35274	10.5128	2.91741	0	5.54048	0
ASB14	0	0	0	0	0	1.17465	0	0	2.61264	0	0.314111	0.511877	0	0	2.11558	0	0	0
ASB15	0	0	0	0	0	0	0	0	0	0	0	0	0	0	0	0	0	0
ASB16	0	0	0	0	0	0.0334457	0	0	4.55106	0	0.879629	3.68801	0	0	6.37158	0	0	0
ASB16-AS1	0	0	0	0	0	7.33561	0	0	16.8865	0	0.400514	28.5892	2.67147	0	13.1107	0	0	0
ASB17	10.7161	0	0	0	0	0	0	0	0	0	0	0	0	0	0	0	0	0
ASB18	0	0	0	0	0	0	0	0	0	0	0	0	0	0	0	0	0	0
ASB2	0	0	0	0	0	0	0	0	0	0	0	0	0	0	0.543782	0	0	0
ASB3	38.354	83.7355	0.00117938	4.37335	0	39.1062	0	2.20058	30.5678	0	26.1188	35.3843	24.9757	31.5741	22.6744	0	0.721746	0
ASB4	0	0	0	0	0	0	0	0	0	0	0	0	0	0	0	2.62415	0	0
ASB5	0	0	0	0	0	9.05158	129.544	0	0.864975	0	0	1.10232	0	0	1.48064	0	0	0
ASB6	14.8441	0	0	1.09126	25.7786	4.9666	3.29223	0.31336	8.37203	0	8.48966	8.0837	32.7716	8.91821	9.01801	0	7.03347	0.181301
ASB7	0	0	0	11.751	0	0.0139387	0	1.67908	1.12989	64.3617	0.601857	0.886722	0	0	0.446481	0	0	5.1102
ASB8	8.02883	0	134.773	0	1.11228	1.48961	0	1.56262	18.9793	57.5437	3.56537	25.2502	0	0.366623	19.8352	4.55249	4.16475	0.953895
ASB9	0	0	0	0	0	0	0	0	0.262991	0	0	7.3686	1.39358	6.83375	0	0	0	0
ASB9P1	0	0	0	0	0	0	0	0	0	0	0	0	0	0	0	0	0	0
ASCC1	7.93058	0	0	4.07535	1.64829	8.13212	0	4.49083	2.98071	0	15.3034	3.17682	3.53428	5.91461	4.09343	0	9.90495	10.9939
ASCC2	0	0	0	0	0	0.381899	0	0	5.41331	0	1.17527	1.72414	3.60284	18.4334	4.34295	18.3405	0	0
ASCC3	16.8851	4.87562	0.601982	24.5368	0.349839	9.12184	0	9.74625	3.96172	0	1.44766	6.5738	0.98538	0.408245	7.53863	1.42636	1.18174	0.0996829
ASCL1	0	13.869	4.05841	6.52139	1.17174	20.0794	0	0	24.7828	0	18.3169	18.4913	0	0	17.5716	0	38.0268	0
ASCL2	0	0	0	0	0	0	0	0	0.482051	0	0	0	0	0	0	0	0	0
ASCL3	0	0	0	0	0	0	0	0	0	0	0	0	0	0	0	0	0	0
ASCL4	0	0	0	0	0	0	0	0	0	0	0	0	0	0	0	0	0	0
ASCL5	0	0	0	0	0	0	0	0	0	0	0	0	0	0	0	0	0	0
ASF1A	0	0	0	0	0	7.88878	0	0	5.60834	0	0	3.12575	1.39925	12.502	5.69907	0	5.02232	0
ASF1B	0	0	0	0	0	2.64109	0	0	2.06709	0	2.30205	1.31533	0	0	0.884005	2.33076	14.108	0
ASGR1	0	0	0	2.67554	0	0	0	0	6.87364	0	0.127079	8.32416	0	0	3.3581	0	0	0
ASGR2	0	0	0	0	0	0	0	0	0.381581	0	8.31932	0	0	0	0.652293	0	0.0926044	0
ASH1L	1.29391	52.5324	3.323	50.8006	14.1334	15.3826	22.285	4.44333	6.58073	8.45126	23.5815	6.19625	2.33328	8.10232	7.01373	0	7.65484	21.3306
ASH1L-AS1	0	0	0	0.925504	0	0.219731	0	0	1.8097	0	0	0	0	0	0.387038	0	28.0556	0
ASH2L	5.58704	0	0	0	0	1.33121	0	0	4.58291	4.27325	0.24051	3.57557	0.4153	5.29937	2.93519	1.40876	6.2646	0
ASIC1	12.7361	116.154	0	0	0	1.94409	0	12.9602	6.49716	0	23.4806	8.16316	0.633274	0.107538	5.88806	1.0724	8.00723	0.449501
ASIC2	0	0	0	0	0	0.998326	0	0	0.488928	8.9344	0	0	0	0	0.278943	0	0	0
ASIC3	0	0	0	0	0	0.299891	0	0	2.26769	0	0	1.05006	0	0	1.35253	14.891	6.21311	0
ASIC4	1.83788	0	0	0	0	6.29566	0	0	4.15412	0	18.1606	2.35261	0	0	3.16022	0	2.25816	0
ASIC5	0	0	0	0	0	0	0	0	0	0	0	0	0	0	0	0	0	0
ASIP	0	0	0	0	0	0.2916	0	0	0.861721	0	0	0	0	0	0	0	0	0
ASL	0	0	0	0	0	13.1268	0	0	9.18581	0	0.621827	8.18597	0	8.75986	9.82258	0	2.21663	22.575
ASMT	0	0	0	0	0	0	0	0	0	0	0	1.14568	0	0	0	0	0	0
ASMTL	28.502	0	0	0	36.4687	21.2952	595.73	0	11.474	0	2.42768	12.1288	50.0052	10.3843	11.8536	0	1.25302	1.22797
ASMTL-AS1	0	0	62.9354	0	0	10.8668	0	0	13.2311	0	7.757	12.2522	0.661275	0.207771	12.7266	9.00567	13.3798	0
ASNA1	55.7155	0	28.6111	0	7.01595	12.4045	0	2.35573	17.8272	14.636	4.29842	20.8478	11.2678	7.99431	10.9721	0	3.89126	0
ASNS	31.488	92.6137	114.442	2.1488	0	61.7793	0	0.720958	23.6444	3.59745	41.6295	27.4146	2.08678	0.288098	20.6722	0	15.8071	186.102
ASNSD1	0	0	0	0	0	21.5977	30.8695	12.2772	4.62767	0	3.09254	7.25548	0.947196	22.5461	8.83377	0	15.1744	9.43243
ASPA	4.04132	0	0	0	0	0	0	87.7434	1.00917	0	0.392067	4.27731	0	0	0	0	44.5958	0
ASPDH	0	0	0	0	0	0	0	0	0.560476	122.507	0	4.26423	0	0	0	0	0	0
ASPG	0	0	0	0	0	0	0	0	0	0	0	0	0	0	0	0	0	0
ASPH	0	10.0819	0	28.2119	4.12869	35.1979	30.0363	3.6036	8.72148	8.29023	41.0939	7.77935	0.331982	31.5386	6.46782	52.8732	9.02998	2.3576
ASPHD1	0	0	0	0	3.01431	3.68067	0	0.167974	0	0	1.06735	1.55468	0	0	1.04517	0	38.3871	1.73003
ASPHD2	205.555	0	0	0	0.436059	8.03476	0	0	2.62897	156.769	18.7439	1.67543	0	12.4805	2.02523	0	6.25676	1.24528
ASPM	3.26721	1.53632	2.40991	2.29732	0.466414	11.2677	0	0	4.84844	0	6.41235	3.10334	5.44033	17.1264	2.8882	0	0	2.79228
ASPN	0	0	75.0507	0	33.1138	3.0053	0	0	9.24297	0	0	8.82924	0	1.71863	3.95433	0	0.0464035	51.3712
ASPRV1	0	0	0	0	0	0	0	0	1.83049	0	0	0	0	0	1.04409	0	0	0
ASPSCR1	0	0	0	0	7.41443	1.21526	0	1.91916	6.24602	0	0.290105	3.17983	0	0	3.41918	0	0.603282	22.6607
ASRGL1	0	0	12.9438	0	1.24491	17.6557	0	0	12.9854	0	16.5742	18.6971	2.00176	3.76968	11.9163	0	12.0156	58.7581
ASS1	0	0	0	0	0	0	0	0	0	0	3.9689	1.27262	0	0	0.427544	0	0	0
ASTE1	1.96873	0	0	0	0	4.03734	1478.06	0	4.29765	15.8054	4.89569	3.59515	0	0.779141	3.7959	7.44319	0	0
ASTL	0	0	0	0	0	0	0	0	0	0	0	0	0	0	0	0	0	0
ASTN1	0	6.87181	16.0839	0	15.5737	0	0	0	8.56377	0	0.0855871	7.13205	1.09613	0	9.10147	0	1.96204	4.88213
ASTN2	0	0	0	0	0	25.9833	0	0.139537	7.12891	0	10.0373	9.72272	3.37301	3.46633	4.35613	0	2.5171	0
ASUN	0	1196.29	0	0	0	2.03304	0	2.32846	4.698	0	4.58584	5.98693	0	1.49378	2.01044	0	0.176572	0
ASXL1	11.6137	0	0	57.4385	0.608654	9.21923	0	0	15.6612	0	7.51753	15.4277	25.1415	7.16344	16.5184	0	18.3477	0
ASXL2	0	4.68406	0	4.40954	2.7864	3.77978	0	0.423814	0.956426	0	3.39979	1.52514	0.160155	2.58356	2.25224	0	0.34392	0
ASXL3	0	0	0	0	0.560177	0.0179472	0	11.3439	1.00928	3.84555	0.15081	1.28759	0	0	0.0960299	0	0.483829	0
ASZ1	0	0	0	0	0	0	0	0	0	0	0	0.381851	0	0	0	0	0	0
ATAD1	0	0	0	0	18.1305	10.542	0	0	3.88577	0	15.5934	6.23589	5.37181	1.33337	3.6953	0	0.0692283	2.72602
ATAD2	0	3.03115	0	2.53605	0.257364	2.38072	0	0.506619	4.79675	6.36624	7.73558	6.51263	2.69191	0.784235	6.09436	4.90092	5.67923	0
ATAD2B	0	0	0	0	16.3203	0.306524	0	0.174091	2.18321	0	0.449763	1.3584	0	0.00961949	2.55367	0	3.96946	6.1665
ATAD3A	2.26052	0	0	0.77365	0	1.64836	0	2.17395	5.10393	0	9.93088	5.77859	2.51333	3.89002	4.52897	0	3.32483	0
ATAD3B	0	0	43.5421	0	0	3.4739	0	0	4.88369	0	7.68318	3.68652	5.77449	4.64242	5.88152	0	7.31918	9.92728
ATAD3C	0	0	0	0	0	0.288889	0	1.22799	1.57349	0	2.25066	1.43287	6.6044	8.70339	1.73182	0	2.32188	0
ATAD5	0	18.8788	3.15626	4.79532	0.916351	0.716697	0	2.47851	1.78975	10.3853	2.83152	2.10733	1.29032	0.0498175	2.59346	0	0.0165077	0
ATAT1	0	0	0	29.4861	0.700113	19.2985	0	121.96	22.352	0	112.346	27.0474	0	7.72287	18.2949	0	18.7451	0
ATCAY	1.02075	107.356	0	1.05251	2.27787	2.45797	2.94104	0.2337	10.3613	5.87147	10.2776	13.9783	0	0	8.79782	0	0.164389	0
ATE1	0	0	0	0	0	0.355569	0	0	2.6003	0	7.11158	6.62316	0	8.1279	1.71141	0	1.35	0.756777
ATF1	0	0	0	2.15491	0	27.6596	0	0	6.49271	0	0.948467	6.25925	45.2981	0.0638656	6.60712	0	0	42.5144
ATF2	2.54432	0	0	10.4863	0.70822	24.7693	0	9.27967	11.2	0	2.66908	7.04001	26.7908	0.1931	14.1812	0	3.73988	63.0934
ATF3	0	0	0	35.9747	0	53.7778	0	0	5.09089	0	5.46189	2.35665	0.613743	2.11184	9.50184	0	0	34.9953
ATF4	298.682	62.4574	0	488.864	110.037	413.236	292.072	141.189	89.3015	1056.42	228.988	82.7403	503.369	120.908	112.894	632.244	138.562	179.305
ATF5	5.1242	0	0	0.875994	2.82883	31.7556	0	2.22934	4.4958	43.9917	1.07615	4.90678	4.54768	13.2737	1.83158	0	0.877759	0
ATF6	3.38198	0	0	3.72407	0	5.63557	217.797	26.666	6.75838	0.779012	6.37215	8.11481	3.95688	6.50009	5.54418	0	3.47136	0.538953
ATF6B	0	0	0	0	1.67136	0.0542008	0	0.275925	1.00885	2.30628	0	2.14401	0	0	2.59243	4.56242	0	0
ATF7	1.54379	0	0	0	1.07838	9.01786	0	0	7.99582	0	3.35128	6.64194	4.33898	2.60208	9.50497	0	9.08927	23.931
ATF7IP	0	3.77623	8.83844	30.0234	1.28434	4.6625	0	1.76023	10.8559	0	4.8868	12.4127	8.91489	6.77582	11.5738	0	2.58657	25.8159
ATF7IP2	0	4.96336	0	0	0	0	0	0	0.506466	0	0.146336	0.968409	0	0	1.08386	1.14487	0	0
ATG10	0	0	0	19.7023	0	0.175699	0	0	8.8578	0	0.0743373	14.2248	0	1.29768	11.8629	0	2.04164	0
ATG12	327.601	20.2276	17.7552	77.4085	28.816	12.0857	0	0.169135	9.80985	1.41582	17.9278	15.6255	4.4153	35.4511	13.083	0	6.54622	40.1341
ATG13	0	0	0	0.310655	0.50448	11.5198	0	0.496467	4.39651	0	7.63956	1.35397	2.4356	11.2129	2.46715	0	11.7321	0.143804
ATG14	0	0	0	3.72923	0.30259	18.6324	0	3.27978	8.73852	0	9.49155	8.82195	0.730305	1.71484	11.6898	0	0.917613	0.69051
ATG16L1	1.79078	0	0	0	0	1.30395	0	0	6.59698	0	0.100075	8.40866	0	5.58548	3.33631	1.35505	0	0
ATG16L2	9.87143	0	0	0	2.0449	11.9381	0	0	4.53775	0	2.95002	9.98113	0	2.66942	3.52943	0	0.596759	3.5112
ATG2A	0	15.8443	0	0.828594	13.2352	0.0755654	0	0	4.78545	0	1.55456	2.40731	0.180501	0.0365809	3.11651	0	2.47286	0.383677
ATG2B	0	0	11.4621	0.315292	1.5383	3.87924	5.25718	2.59913	3.19212	0	3.5736	2.65006	7.01551	0.486283	1.7786	0	0.783022	0
ATG3	3.43229	0	0	1.17006	0.941846	5.02376	0	204.362	20.9415	0	9.87647	36.4056	7.56684	26.8758	26.0034	10.3201	12.6655	0
ATG4A	0	0	0	0	0	7.63376	0	0	2.91174	0	7.95975	1.05936	3.31468	9.21331	3.20295	0	0.0501064	0
ATG4B	1.81561	0	0	0	0	17.6074	0	0.914364	20.6761	0	19.1165	13.1734	39.704	30.449	13.5317	0	0	0
ATG4C	17.6219	0	0	0	13.0244	5.49436	0	0.896493	1.80233	0	0.126298	6.68069	5.2363	0.297851	2.80447	0	3.07633	0
ATG4D	3.1547	0	0	0	38.3599	0	0	0	3.38793	0	0	0	116.566	0	0	35.6106	0	0
ATG5	7.68252	0	64.4948	0	0	10.3376	0	0	3.69722	41.8589	12.0328	6.14454	2.14076	0.175316	6.32821	0	25.3021	0
ATG7	0	0	0	0	0	0	0	0	2.78219	0	1.74498	3.46014	13.4233	0.259586	1.4773	0	0.400943	0
ATG9A	5.50297	27.1089	3.96487	1.41617	2.67898	7.9674	3.97241	0	8.41807	0	18.2553	8.23252	20.6349	39.8708	9.8716	0	9.00396	0
ATG9B	33.7009	0	0	0	0	0.49012	0	0	1.01692	0	3.22001	0	0	0.122962	0	0	0.569984	0
ATHL1	0	5.22259	4.58446	0	105.243	9.84393	0	6.85039	21.3298	0	1.69557	15.9719	3.55643	34.5632	10.9542	0	21.6978	0
ATIC	2.54395	0	51.1741	0.869848	0.702289	16.7445	0	0.932041	5.95224	20.3853	12.8222	10.2861	0	12.7916	9.09355	9.59562	18.3533	0
ATL1	0	0	21.0363	0	0	6.85922	0	1.36895	7.00699	0	7.59723	14.0285	0.887855	25.7627	2.2843	0	6.74667	0
ATL2	0	844.962	0	1.35843	0	1.01651	126.451	7.98746	8.47734	0	0.896418	2.95943	19.8806	10.3206	1.55473	3258.69	0.67895	0
ATL3	0	0	0	0	0	3.31934	0	0	0.587033	0	0.226821	1.49529	0	0	1.67427	0	0.0471586	0
ATM	23.1537	0	0	7.97532	0.864912	3.81335	0	5.33602	6.09602	0	4.21962	7.69652	11.4859	2.64652	11.2194	1.17468	5.97903	1.53942
ATMIN	0	0	0	11.9896	0.884485	4.90715	0	0.0968188	6.29632	0	1.16003	10.6305	1.18597	14.006	11.085	0	14.4086	0
ATN1	66.4941	19.5034	15.9779	1.22266	27.4591	1.82043	10.2734	5.70788	4.28018	13.6517	1.95294	8.63211	25.8155	2.57827	6.47721	2.70029	3.22588	9.62728
ATOH1	0	0	0	0	0	0	0	0	0	0	0	0	0	0	0	0	0	0
ATOH7	0	0	0	0	0	0	0	0	0	0	0	0	0	0	0.50759	0	0	0
ATOH8	0	0	0	0	0	2.03342	0	3.56227	0.660222	0	3.77961	1.49708	0	2.42944	0.125624	0	5.96474	0
ATOX1	118.03	292.453	171.446	56.3444	158.941	177.567	0	41.5311	228.609	0	137.296	94.2476	251.392	343.88	145.509	0	202.04	178.343
ATP10A	0	0	1.88755	0	0	0	0	4.31378	1.97599	0	7.06202	3.36011	0.440596	10.912	2.11479	3.72503	13.0974	0
ATP10B	0	0	0	0	1.13171	0	0	0	0	0	0.217639	0	0	0	0	0	0.0271533	0
ATP10D	0	0	0	17.1924	0.436394	0.965802	0	0	3.80209	7.19286	0.176381	2.34137	5.26717	2.54952	3.36791	2.37339	1.85476	0
ATP11A	7.55239	0	0	10.5989	0	1.57633	1.66898	0	3.36645	0	0.878167	4.35749	0	2.12495	2.59037	0	9.15454	0
ATP11B	0	0	0	0	0.19502	2.41875	0	0	1.40566	0	1.3954	2.24153	2.19703	0.794312	1.20368	0	2.26042	21.5644
ATP11C	0.851857	0	5.73704	0	0.237845	0.229025	0	0.897136	1.50142	0	1.40189	1.79222	0	8.35787	0.97947	154.01	0.205705	2.5774
ATP12A	0	0	0	0	0	0	0	0	0	0	0	0	0	0	0	0	0	0
ATP13A1	8.03442	8.79467	0	0	0.372714	1.73102	0	0	3.1428	0	0	4.00672	1.49902	0.346043	2.11387	0	0.701028	0
ATP13A2	1.40249	0	0	0	0	3.79674	0	0.321091	7.28754	75.7395	6.70058	5.39432	8.4742	7.8893	3.42097	3.18876	5.28109	24.0599
ATP13A3	0	16.0453	0	25.8944	24.935	28.7118	228.407	1.34005	2.39868	0	8.22822	3.28395	0.783787	5.20491	5.51078	0	0.350607	1.33241
ATP13A4	2.41471	0	0	3.31768	0	7.29681	0	0	7.18779	0	10.5215	3.35615	1.62348	0	5.02677	0	4.01086	0
ATP13A5	0	0	0	0	0	0	0	0	0	0	0	0	0	0	0	0	1.1985	0
ATP1A1	0	52.3995	0	37.8478	10.8963	20.4029	0	5.51398	25.8008	46.0925	43.0796	32.1548	5.04564	8.07477	26.9504	10.3929	13.6816	62.6782
ATP1A1OS	0	0	0	0	0	0	0	0	2.55168	35.2552	0	3.8932	2.84939	0	2.24734	6.66232	0.0683061	0
ATP1A2	7.52356	0	0	0	2.36229	15.102	151.664	102.058	8.68012	145.014	33.352	12.4797	2.11182	36.9118	14.0533	81.4048	118.299	276.93
ATP1A3	0	0	0	0	2.08198	1.02897	0	0	11.2937	13.7623	4.88329	7.03799	0	0	4.08165	19.2884	0.0301067	0
ATP1A4	0	0	0	0	0	0	0	0	0	0	0	0	0	0	0	0	0	0
ATP1B1	103.331	0	0	228.987	151.1	36.697	769.724	63.3716	78.5901	1844.66	149.665	90.9794	8.70928	0.0977229	73.9428	432.975	180.406	32.1349
ATP1B2	277.659	337.882	100.363	622.384	39.8837	133.071	1510.8	121.075	304.478	130.771	109.987	291.484	130.054	10.7699	316.769	617.894	100.963	59.9189
ATP1B3	57.6058	65.9374	0	77.7144	10.3133	63.5973	41.9904	24.2719	23.5668	62.5789	58.5503	27.5497	64.3941	24.6809	32.09	28.2088	20.9588	34.0872
ATP1B4	0	0	0	0	0	0	0	0	0.633916	0	0	0	0	0	0.775327	0	0	0
ATP2A1	0	0	0	0	0	0	0	0	0.273779	0	0	0	0	0	0	0	0.197466	0
ATP2A2	21.3219	15.5719	38.8062	10.1291	40.0183	9.66878	0	26.6411	29.3677	271.686	40.0057	39.1071	38.3242	13.2235	23.023	60.1336	28.6574	34.9266
ATP2A3	6.09674	0	0	0.4188	0.679325	0	0	0	0.204464	0	0	0.260706	0.546474	1.79752	0	0	2.38133	5.81527
ATP2B1	3.0165	0	7.98254	5.44814	6.95465	22.4833	0	38.9163	9.55947	69.4663	27.7385	6.78369	2.37409	23.4395	7.58936	7.44959	11.2018	0.360365
ATP2B2	0	0	0	6.55487	2.09886	0.139482	0	20.5824	9.59573	470.681	16.6237	6.1833	0	0	7.22137	0.877537	5.73669	0
ATP2B3	0	0	0	0	0.222617	0	0	7.73677	1.60556	0	0.745727	0.511976	0	0	0.114522	0	0	1.14245
ATP2B4	11.6544	13.4223	20.7565	336.982	4.72805	7.43716	8.37154	13.0206	7.92821	18.126	10.8094	7.11822	22.8294	3.73255	6.70559	89.064	8.47871	1.11479
ATP2C1	64.2598	0	0	17.0154	26.7344	4.05671	0	5.69183	12.8234	192.453	2.06203	11.6648	1.89071	32.9819	13.0395	0	6.5528	6.89978
ATP2C2	0	0	0	0	0	0	0	0	0.642783	0	0	1.63877	0	0	0.66024	0	4.6357	0
ATP4A	0	0	0	0	0	0	0	0	0	0	0	0	0	0	0	0	0	0
ATP4B	0	0	0	0	0	0	0	0	0	0	0	0	0	0	0	0	0	0
ATP5A1	129.391	9.40349	401.791	52.0489	173.447	77.025	0	68.6085	149.323	180.842	165.034	176.63	428.998	123.586	171.677	23.8284	91.1675	264.069
ATP5B	43.453	66.314	199.615	102.891	151.583	205.697	0	40.3323	306.668	1179.22	199.695	332.479	58.3453	325.271	356.659	327.338	194.33	431.939
ATP5C1	0	0	317.91	0	1.36176	19.2944	0	2.98703	26.5259	165.208	56.0583	15.6158	2.18625	8.06449	20.608	0	12.6944	91.7379
ATP5D	33.8757	27.2899	225.651	0	4.49515	17.299	76.8401	195.718	79.6303	38.0496	33.7548	41.8893	1.80068	16.4037	57.3954	0	48.49	13.4368
ATP5E	346.421	143.299	2900.19	302.081	572.229	711.749	0	1293.83	979.198	1063.19	739.366	941.203	1147.16	1240.85	975.325	336.148	619.995	1458.22
ATP5EP2	171.365	0	52.8242	18.6226	14.2656	23.4982	0	32.5511	13.8382	41.6774	19.4599	57.8122	68.2622	39.2877	41.7747	94.9498	21.507	33.8748
ATP5F1	20.1782	0	9.66493	62.1	28.5527	61.6305	0	58.7957	38.7836	0	41.6425	38.6498	43.1039	87.7756	31.0173	266.411	8.38671	13.1551
ATP5G1	203.265	0	371.604	217.204	36.3928	107.861	65.7128	173.143	148.041	0	229.306	121.722	138.894	191.243	74.6554	0	255.923	0
ATP5G2	290.997	0	539.729	21.8204	140.851	238.418	0	173.612	305.482	0	296.749	211.718	251.04	369.979	230.251	72.0349	544.115	322.395
ATP5G3	107.277	26.0498	11.434	95.9593	20.3687	99.5181	0	34.3886	30.121	9.11303	57.7425	20.3331	42.0518	98.805	29.876	363.495	94.7246	45.6358
ATP5H	90.5773	0	0	3.25369	309.892	211.77	0	350.708	90.7043	1260.99	296.458	77.4317	129.859	326.114	107.752	478.71	381.639	76.1219
ATP5I	2222.35	75.3263	3228.67	1712.96	3345.89	710.911	164.936	2698.47	604.687	341.661	1874.17	543.884	3247.01	1221.51	586.851	1466.57	1261.63	194.912
ATP5J	171.895	0	0	102.814	26.3132	208.502	0	0	145.013	20.2873	111.643	139.25	15.3279	146.343	91.3323	106.413	218.693	29.1787
ATP5J2	55.4815	58.2402	102.685	253.485	199.136	163.682	180.765	334.769	329.716	546.981	186.69	359.722	229.027	102.529	296.787	158.298	78.8663	315.77
ATP5J2-PTCD1	0	0	0	0.0348616	0.0419299	0.0391758	0	0	0.0366063	0	0.037994	0.0365468	0.0374169	0.0383118	0.0365891	0	0.0363281	0
ATP5L	473.184	745.568	31.1752	169.481	214.233	79.0876	1356.1	54.6234	106.06	911.803	61.1677	145.215	180.117	113.726	166.23	189.841	55.3666	408.963
ATP5L2	0	0	0	2.44311	0	0.0995599	0	0	7.79204	0	12.9475	7.59668	28.023	0.446586	0	5.37424	0.146774	0
ATP5O	35.9347	1301.28	0	353.213	288.516	96.9657	1293.11	53.3452	61.7245	97.2653	92.0521	85.7582	53.9723	185.333	52.6903	377.865	53.7609	66.7624
ATP5S	3.21105	0	0	81.0655	0	7.63607	0	7.42088	28.8675	0	51.4324	56.0699	0	0.391895	87.2872	0	30.3288	0
ATP5SL	0	0	0	9.96499	0	13.2411	0	0.167394	16.7584	0	0.591159	12.4017	10.4629	2.79192	8.85836	0	1.03238	0
ATP6AP1	17.6648	0	9.66974	0	7.66426	32.7066	0	20.8026	25.0954	34.6682	19.731	34.9095	9.52113	44.9096	22.0116	0	65.9577	1.59535
ATP6AP1L	0	0	0	0	0	0	0	0	3.18165	0	0	0	0	0	0	0	0	0
ATP6AP2	7.82165	486.369	0	42.7818	239.575	111.514	0	18.8657	62.0819	2.984	85.5897	62.1277	125.487	110.493	61.8708	9.83173	59.1112	108.332
ATP6V0A1	3.75874	37.0418	33.7186	6.02434	7.67708	32.6405	0	21.8034	37.2944	135.402	51.0411	24.6457	68.7772	21.2344	22.6635	45.6107	12.7907	2.19046
ATP6V0A2	0	2.57192	0	0	0.437002	0.241789	0	1.3249	3.6761	424.971	6.81278	5.1917	0	7.33864	2.58567	0	0	0
ATP6V0A4	0	0	0	0	0	0	0	0.393515	0	0	0	0	0	0	0	0	0.034504	0
ATP6V0B	46.4236	94.1555	0	41.2119	68.9619	102.199	344.877	252.552	113.492	236.65	171.236	115.97	30.1801	190.437	99.4096	64.813	53.6807	252.19
ATP6V0C	27.4931	0	15.6837	925.144	458.343	202.871	32.6138	129.726	212.055	105.994	249.647	182.957	40.6019	196.353	122.334	40.9923	140.017	110.637
ATP6V0CP3	0	0	0	0	0	0	0	0	0	0	0	0	0	0	0	0	0	0
ATP6V0D1	260.598	31.5365	12.3062	21.9512	120.241	67.1897	0	55.1089	74.8781	150.673	71.7613	48.4943	292.683	62.1435	33.9712	19.3638	157.297	48.663
ATP6V0D2	0	0	0	0	0.614922	0	0	0	0	0	0	1.89414	0	0	1.27243	0	0	0
ATP6V0E1	97.2491	0	12.2976	30.6256	54.0388	275.678	0	136.337	109.952	0	159.475	53.0627	33.5542	189.952	81.5242	33.7007	181.972	105.72
ATP6V0E2	3.83982	12.5899	309.458	6.57865	7.98403	50.0885	0	32.003	112.162	4.40453	56.0492	99.5046	2.56801	0	99.8386	0	65.2423	0
ATP6V0E2-AS1	0	0	0	0	0.471549	0	0	0	2.98673	0	0.164509	2.17507	0	0	0.973837	24.426	4.00197	0
ATP6V1A	13.4583	0	0	22.7351	57.5235	17.0237	0	0	17.8715	81.2575	11.2569	19.6707	103.62	51.652	13.8509	6.80756	12.6667	40.8465
ATP6V1B1	63.1389	0	0	0	0	0	0	0	0.229276	0	0	0	0	0	0	0	0	0
ATP6V1B2	1.71278	0	0	23.4921	25.6778	41.5621	39.6539	3.37263	22.375	15.7279	50.7684	11.6984	4.20653	27.9313	11.2939	82.9723	3.6911	16.3009
ATP6V1C1	5.39371	0	0	3.70923	6.02322	7.01141	0	5.18646	7.31736	0	22.3939	5.00325	22.01	13.4622	4.26301	33.4516	3.3476	0
ATP6V1C2	0	0	0	0	0	0	0	0	0.421593	0	0	0	0	0	0	0	0	0
ATP6V1D	260.472	145.169	209.591	0	64.3706	54.5562	0	64.1199	23.4722	277.472	28.3165	24.5294	7.20287	57.5952	24.9382	138.209	61.4556	0
ATP6V1E1	0	0	0	843.485	243.195	84.0593	342.587	1.14367	51.9497	1516.59	82.5297	51.9537	42.8934	161.964	34.9362	305.683	53.0642	0.652638
ATP6V1E2	0	0	0	0	0	0.108978	0	32.6049	0	0	0	1.14286	0	0	1.15189	0	23.9863	90.7983
ATP6V1F	32.0934	0	735.272	215.464	894.793	449.689	0	263.602	320.011	469.285	162.189	224.412	366.227	211.448	234.7	183.577	166.524	0
ATP6V1G1	163.825	10.9206	15.9806	87.787	111.995	164.932	567.087	39.0475	55.4832	0	31.9943	53.9198	216.105	156.845	67.7172	103.077	62.1549	174.791
ATP6V1G2	0	0	0	0	0	0	32.9551	0	7.17848	25.6334	48.8284	15.0839	0	0	6.93853	14.0634	11.6367	0
ATP6V1G2-DDX39B	0	0	0	0	0	0	0	0	0	0	0	0	0	0	0	0	0	0
ATP6V1G3	0	0	0	0	0	0	0	0	0	0	0	0	0	0	0	0	0	0
ATP6V1H	0	0	9.76693	67.1127	9.85148	38.2084	0	2.21794	8.30717	0	50.1559	15.1888	76.926	83.4702	15.3077	0	54.7605	10.4735
ATP7A	2.77926	0	0	11.7852	0.517173	1.69443	0	0	2.25425	0	2.26658	1.18976	6.03358	8.92123	0.532474	0	3.56185	0.442405
ATP7B	0	0	0	0	0	0	0	0	1.21403	0	0	0.364341	0	0	0.122273	0	0	0
ATP8A1	0	0	0	0	0.173206	0	0	3.00894	1.97827	0	5.50025	1.46117	0	0	0.891528	13.6694	8.8213	0
ATP8A2	0	0	1.97514	20.8257	0	0	0	0	0.516922	0	0	0.439485	0	0	0	0	0	0
ATP8B1	0	0	0.830245	0	0	0.336526	0	0.0395175	0.548314	0	0.139239	0.672461	0	13.3591	0.372102	0	1.78928	0
ATP8B2	0.874884	0	0	0	0	7.1176	0	12.8593	4.05686	0	4.82743	4.90708	0	2.96897	3.54915	0	0.158494	0
ATP8B3	0	0	0	0	0	0	0	0	0	1.18186	0	0	0	0	0	0	0	0
ATP8B4	0	0	0	0	0	0.336791	0	0	0.233434	0	0.628672	0	0	2.18453	0.13318	0	0	0
ATP8B5P	0	0	0	0	0	0.11277	0	0	0.788841	0	0.067466	0.445248	0	0.190798	0.897255	0	1.76743	0
ATP9A	5.38655	8.86017	0	0.926792	1.50614	2.66922	32.9074	12.0854	15.6037	9.30572	8.79785	10.5302	0.908993	1.30841	8.81106	7.67706	6.36908	0.429207
ATP9B	21.3081	7.77802	0	0.813292	5.27747	9.0817	0	0	4.26844	0	10.507	4.05034	0.265343	19.4466	1.86962	0	1.573	0
ATPAF1	33.1254	75.7455	98.1744	4.5187	5.45823	2.33348	0	43.8458	38.4004	264.784	116.3	42.8813	110.37	71.8313	33.5496	665.155	31.1911	1.04328
ATPAF2	0	0	0	0	0	4.62231	0	22.6315	8.70249	0	10.4635	3.69029	12.2701	6.90546	4.46517	0	5.47326	0
ATPIF1	184.886	221.716	346.469	540.898	1212.16	141.44	357.049	400.116	132.804	707.362	344.206	197.87	738.641	265.265	138.331	3097.31	43.8434	172.145
ATR	0	0	0	9.144	0.864119	4.23372	0	0	2.28295	0	23.9591	3.17743	1.11261	0.0468942	2.39932	0	6.11773	0
ATRAID	332.586	509.871	11.4828	433.187	104.358	102.695	0	133.529	85.1383	0	199.237	116.93	319.176	240.848	49.6182	0	184.823	190.064
ATRIP	0	0	0	0	0	0.680197	0	0	0.78825	0	8.68983	0.520143	0	0	0.345573	0	7.61447	0
ATRN	0	0	0	19.857	4.44663	4.36544	10.1485	5.36369	5.63583	0	1.89903	4.41524	1.29352	0.705874	4.74162	0	7.86612	0.469226
ATRNL1	0.583399	0	0	1.07773	6.85549	0	0	0	1.88257	365.629	0.918867	0.500105	0	0	0.167835	0	22.3446	0
ATRX	55.3567	10.5413	0	6.93196	12.1704	19.1257	28.896	9.88711	19.1789	24.2547	15.1612	17.2635	10.7227	23.2503	14.7464	2.08827	13.8736	17.8066
ATXN1	0	0	14.333	6.28256	27.6931	22.4471	8.272	0	2.94435	75.8081	0.91367	2.67621	2.27186	2.52829	3.66148	2.1914	12.7443	0
ATXN10	34.8532	16.3365	0	19.3527	4.60937	24.0036	912.276	51.6049	37.6696	76.2149	54.1225	33.6595	8.52612	42.8659	32.8366	2.51301	17.8158	36.0751
ATXN1L	0	0	0	0	0	0.504114	0	0	2.33556	0	18.5519	3.04897	0	0	3.4419	0	6.96464	11.6496
ATXN2	13.1391	100.743	24.2123	1.88118	0	29.8488	12.625	24.2663	14.0509	18.8899	2.82695	14.5216	14.9809	0.914993	11.6365	3.32342	13.843	0
ATXN2L	0	0	0	0	0	2.67134	0	1.31536	6.88021	61.3164	1.81046	7.3094	4.2873	2.26681	8.63827	0	2.25875	3.47742
ATXN3	0	2.77209	110.308	3.18926	20.7203	8.26333	0	1.81422	5.73126	17.4681	3.61793	5.95594	0	0.537588	8.84554	1.92105	4.9211	11.4113
ATXN3L	0	0	0	0	0	0	0	0	0	0	0	0	0	0	0	0	0	0
ATXN7	4.79346	7.88197	16.9111	0.549581	0	4.22084	0	1.90221	3.15176	357.783	0.567091	2.73726	16.7018	0.861328	2.18197	0	7.20398	0
ATXN7L1	0	0	0	0	0	0.216372	0	0	2.46179	0	4.58124	1.82308	0	0	1.22388	0	0.0952327	0
ATXN7L2	0	21.7303	0	0	0	0	0	0	2.5887	0	0	2.35529	0.983626	0	3.79731	0	0	0
ATXN7L3	57.7249	0	19.4072	13.868	0	3.1293	8.33807	0.0658876	5.92537	4.97344	10.6215	8.94094	2.90532	11.0583	7.03892	0	4.50394	0
ATXN7L3B	2.81443	9.24056	0	124.622	12.528	17.361	0	18.1717	31.2526	4.85058	50.2871	27.3624	17.6345	31.3212	27.4594	0	9.86096	0
ATXN8OS	0	0	0	0	0	0	0	0	0	0	0	0	0	0	0	0	0	0
AUH	0	0	22.717	1.15758	0	2.99058	0	0	8.20986	0	1.8661	7.92383	0	0	6.29467	0	8.83156	0
AUNIP	0	0	0	0	0	0.139162	0	0	0.215064	14.7308	1.3306	2.19074	0	0	1.10396	0	0	0
AUP1	225.202	0	0	0	15.6875	91.3142	0	62.3481	42.884	0	23.3636	46.3592	133.453	45.8089	30.6819	0	19.1801	18.5238
AURKA	0	0	0	0	0	3.8601	0	0	11.7273	0	8.50064	11.7334	0	3.13027	8.95824	0	2.47388	0
AURKAIP1	21.3775	0	0	2.39912	236.575	120.741	0	25.4663	60.0324	0	88.0309	61.1748	104.015	50.6178	55.2667	10.5561	43.2176	128.012
AURKAPS1	0	0	0	0	0	0	0	0	4.39644	0	5.45725	2.98278	0	0	2.0051	0	0.212721	0
AURKB	0	0	0	0	3.67826	33.167	0	1.23677	34.0516	0	6.69874	26.6305	119.121	33.7992	15.352	0	48.3143	0
AURKC	0	0	0	0	0	0	0	0	0	0	0	2.11455	0	0	0	0	0	0
AUTS2	0	52.4469	21.4824	17.2797	19.1582	20.357	6.88272	0	15.8628	39.7476	24.1591	12.1236	6.99075	11.7695	11.2331	11.5104	1.79759	0
AVEN	3.53103	0	0	0	0	0	0	0	6.18069	0	3.08266	8.23675	0	0	3.02017	0	36.7425	0
AVIL	0	0	0	0	0	0	0	0	0.720058	0	0.281312	2.68445	0	0.438003	2.1944	7.46027	0	0
AVL9	0	0	0	0	0	0.665255	0	0	1.31096	0	3.47222	0	0	0	0.961495	0	0	0
AVP	0	0	0	0	0	0	0	0	0	0	0	0	0	0	0	0	0	0
AVPI1	3.91261	0	0	0	0	0.531046	0	0	0.651615	0	0	0.828592	0	0	1.11423	0	2.20983	0
AVPR1A	0	0	0.627032	0	0	0	0	0.0298283	0.109403	0	0	0.139574	0.439801	0.603252	0.0936852	0	0	0
AVPR1B	0	0	0	0	0	0	0	0	0	0	0	0	0	0	0	0	0	0
AVPR2	0	0	0	0	0	0	0	0	0	0	0	0	0	0	0	0	0	0
AWAT1	0	0	0	0	0	0	0	0	0.324061	0	0	0	0	0	0	0	0	0
AWAT2	0	0	0	0	0	0	0	0	0	0	0	0	0	0	0	0	0	0
AXDND1	0	0	2.95664	0	0	0	0	0	0	0	0	0	0	0	0	0	0	0
AXIN1	0	0	2.80531	3.50806	0	5.84227	0	4.48022	3.79329	0	0	3.4316	0	0	4.8182	0	4.26382	21.3344
AXIN2	6.09822	0	0	0	0	0	0	0	1.32943	0	0.433023	1.82547	0	3.07693	1.92604	0	0.515674	0
AXL	0	0	0	110.652	0	12.1515	0	0.172208	17.2377	0	56.8939	13.4013	148.296	143.097	11.6975	0	51.291	46.6288
AZGP1	8.68252	0	0	0	0	47.9085	0	66.0188	0	0	12.7818	0	0	7.03652	0	0	32.4977	95.2838
AZGP1P1	0	0	0	0	0	0	0	0	0	0	0	0	0	0	0	0	0	0
AZI1	0	0	0	0	39.0411	2.22975	0	0.609007	2.47662	0	4.24614	2.84128	0	0.224648	1.48394	0	1.01179	0
AZI2	3.05524	0	0	4.66153	0	12.7292	0	0.0698241	8.2067	0	16.7193	10.3362	18.4438	33.685	11.3229	0	1.6304	0
AZIN1	34.4001	8.07132	0	0.421919	4.10656	17.0646	0	0	7.62272	21.1864	4.32227	16.8117	3.57875	3.24884	19.4009	0	0	0
AZU1	0	0	0	0	0	0	0	0	0	0	0	0	0	0	0	0	0	0
B2M	799.51	704.386	1600.88	181.598	870.457	696.034	3358.01	391.905	774.435	388.266	338.672	1088.77	1145.48	1692.79	1462.2	1118.75	703.675	3013.23
B3GALNT1	0	0	0	6.0913	4.93351	9.87785	0	0	8.92493	281.761	28.4073	13.4434	0.360613	1.66959	13.427	51.3442	0	0
B3GALNT2	1.08408	11.8239	0	0.372522	2.50511	0.0967241	0	0	10.0071	0	2.41552	9.51914	0.378442	0.325843	10.8778	0	3.48194	0
B3GALT1	0	0	0	0	0	0	0	0	0	0	0	0	0	0	0	0	0	0
B3GALT2	0	0	0	0	19.1096	0.0393883	0	0	0.857557	0	0.755149	0.31233	0	0	1.04866	0	0.824328	0
B3GALT4	0	0	0	0	0	0	0	0	2.65685	0	0	2.02854	1.40674	0	2.27234	0	0.256826	0
B3GALT5	0	0	0	0	0	0	0	0	0	0	0	0	0	0	0	0	0	0
B3GALT6	0	0	0	96.3071	1.03911	13.6703	0	1.1153	7.21374	0	13.3703	9.19176	0.835577	5.27408	5.36841	0	2.03777	0
B3GALTL	0	0	0	0	0.341309	4.45325	0	0.112214	7.29421	0	0	8.90742	0	23.5564	7.21197	0	6.14273	0
B3GAT1	0	0	2.82821	0.505192	0	27.8654	0	9.03393	24.7963	11.8386	22.8612	22.6448	0	0	23.6541	14.5011	6.33688	0
B3GAT2	0	0	0	0	0	0	0	0	0	0	0	0	1.22569	0	0	0	0	0
B3GAT3	0	128.508	0	0	9.90498	31.5272	0	15.614	34.4493	18.7181	24.5854	27.135	17.3638	10.5041	21.0445	0	29.2791	0
B3GNT1	171.66	0	225.779	38.5437	19.0946	15.7566	7.45504	0.469343	55.0199	698.001	36.4235	44.161	16.4853	11.4778	33.3346	46.3839	28.501	0.404859
B3GNT2	0	0	0	0	19.0042	0.205457	0	0	0.318718	0	0.184454	2.43659	2.97143	55.5433	1.90933	11.5201	1.30394	0
B3GNT3	0	0	0	0	0	0	0	0	0	0	0	0	0	0	0	0	0	0
B3GNT4	0	0	0	0	0	0.244018	0	0	0	0	0	0	0	0	0	0	0	0
B3GNT5	0	0	0	0	1.04667	4.62086	0	0	3.25592	0	0.0808697	4.28521	0	8.85355	5.93431	0	0.403564	0
B3GNT6	0	0	0	0	0	0	0	0	0.517216	0	0	0	0	0	0.885208	0	0	0
B3GNT7	0	0	0	0	0	0.0770454	0	0	0.838862	0	0.046163	0	0	0	1.02582	0	0	0.227117
B3GNT8	0	0	0	0	0	0	0	0	0	0	0	0	0	0	0	0	0	0
B3GNT9	65.8295	0	0	3.31593	0	0.690601	0	20.0376	0.000703422	0	1.43706	5.29525	26.3248	0.0283248	2.81395	0	0.154883	0
B3GNTL1	0	0	0	0	0	0	0	0	0.98424	0	0	0.834349	0	0	1.12198	0	0	96.5358
B4GALNT1	0.0480616	447.299	0	0	141.454	4.34559	0	0	12.6091	109.334	8.02702	9.64705	0	23.1303	5.64419	45.8452	0	0
B4GALNT2	0	0	0	0	0	0	0	0	0	0	0	0	0	0	0	0	0	0
B4GALNT3	0	0	0	0	0	0	0	0	0	0	0	0	0	0	0	0	0	0
B4GALNT4	9.01826	49.3364	49.0819	6.18906	0	1.64022	0	0	18.2605	3.45285	0.824898	20.2262	0	0	14.4447	0	7.26424	0
B4GALT1	0	0	0	115.282	22.6028	16.3681	0	0	2.8864	0	0.59525	2.103	0.275492	46.1345	2.64752	0	9.28276	0
B4GALT2	0	0	0	4.5297	0.731134	2.1142	0	0	35.2061	6.06617	26.378	22.5533	0.587654	3.59505	20.8368	0	21.3668	25.1198
B4GALT3	0	0	0	0.769441	1.86573	6.83115	0	0	15.9823	0	7.91645	14.3696	0.99991	70.4314	9.65321	0	0.996493	0
B4GALT4	0	0	0	0.798888	1.9365	0	0	0	8.98032	0	6.4832	3.4809	1.55676	0.817896	8.35197	0	0	0
B4GALT5	25.0471	7.15709	11.5173	0	57.3861	6.15421	0	1.99463	51.0593	0	2.24931	58.2393	0.977084	4.73217	61.3096	1.65276	9.49293	0
B4GALT6	11.7577	0	0	0	0	1.49565	18.484	0.58733	1.16555	24.5894	0.137982	1.82935	0	0	1.38169	0.811176	5.96055	0
B4GALT7	3.10414	0	0	2.11875	5.97583	6.72424	0	5.40238	6.47548	0	12.2411	1.97781	0	0	4.87391	0	2.1277	0
B9D1	0	0	0	0	0	5.10221	0	0	13.1771	0	0	18.0055	5.29324	0	13.8512	0	0	0
B9D2	0	0	0	0	10.3084	4.07964	0	0	8.57224	0	2.4659	9.1655	0	3.7508	0	0	1.31798	11.8804
BAALC	138.695	25.6173	391.671	33.9547	115.327	98.564	0	54.8335	71.4365	116.506	118.538	79.5676	86.6386	3.03246	81.9847	28.0662	128.359	38.0713
BAAT	0	0	0	0	0	0	0	0	0	0	3.07928	0	0	0	0	0	0	0
BABAM1	19.2486	0	14.7018	0	1.05324	23.6129	756.777	1.93942	50.0173	52.6614	10.8321	25.2792	0	24.6411	33.9925	0	18.2478	77.4219
BACE1	2.00161	19.7379	0	195.405	1.67523	39.9452	144.168	30.522	17.045	131.269	18.4424	16.0626	25.8342	24.2353	10.0646	20.5135	42.2096	30.1008
BACE1-AS	0	0	0	0	0	0	0	0	1.20389	0	0	0	0	0	3.0829	0	0	0
BACE2	0	0	0	1.80087	0	1.03842	0	8.09303	1.12267	0	0.656055	0.996365	77.6332	2.27657	0.919504	27.4119	0.257191	0
BACH1	0	12.5139	4.37264	1.8756	2.79181	2.99807	0	16.0792	1.27368	1.04627	1.17005	2.33533	0.612571	0.551764	1.95967	0	2.56212	32.855
BACH2	0	0	0	0	1.72052	0	1.60575	0.89572	1.45531	5.15208	0.270413	2.39596	0.251684	0	3.05549	0	0	0
BAD	5.82314	0	5.53188	0	0	1.98781	0	2.13415	13.0289	0	4.71553	9.7991	35.3276	2.23257	10.717	13.0066	2.94041	0
BAG1	0	0	95.0096	4.58774	9.67016	8.07884	0	22.1499	10.0805	0	7.28938	12.2804	0.299174	12.9794	9.01286	0	11.7576	29.7235
BAG2	0	0	0	0	0	1.67773	0	0	3.88894	0	0	3.85135	0	0	0.369676	0	0.625326	0
BAG3	0	0	0	24.4919	103	22.9387	0	5.42654	4.78641	0	1.31969	4.35558	2.2752	120.107	10.5325	0	3.04567	0
BAG4	0	0	6.82882	0	0.329853	5.21119	0	0	3.37577	32.6747	8.98073	4.81084	1.06155	12.5775	2.38	0	3.00363	0
BAG5	0	0	7.14232	16.4109	0	50.0864	0	4.46782	10.5929	0	8.93117	12.941	1.19003	39.7106	9.44994	5.63731	24.3544	15.1938
BAG6	31.8809	0	1.61084	0	27.0253	40.8359	0	32.5023	26.4913	32.7458	14.7351	16.8575	49.8392	19.5542	22.3011	0	18.307	38.3324
BAGE	0	0	0	0	0	0	0	0	0	0	0	0	0	0	0	0	0	0
BAGE2	0	0	0	0	0	0.000657955	0	0	0	0	0	0	0	0	0	0	0	0
BAGE4	0	0	0	0	0	0.0402887	0	0	0	0	0	0	0	0	0	0	0	0
BAGE5	0	0	0	0	0	0.0415865	0	0	0	0	0	0	0	0	0	0	0	0
BAHCC1	0	0	0	0	2.79774	0.268458	0	0	1.51112	0	0	2.1424	4.84089	6.11988	1.72549	0	1.21673	0
BAHD1	52.3721	0	0	3.91159	156.126	8.02848	0	0	4.96506	0	0	4.38313	0	3.21782	3.26979	0	26.9326	0
BAI1	0.92813	0	1.78544	2.23373	0	5.25498	0	0	9.65705	0	2.33609	11.5222	0	0	7.20162	0	0.485755	0
BAI2	1.89577	0	19.1452	0	6.34896	0.930646	0	6.90111	8.58956	9.81652	2.44703	9.33211	11.7062	2.0877	7.62684	3.59852	1.67911	0
BAI3	0.90984	2.99124	0	26.2782	0	6.8641	0	6.45746	6.18421	25.1299	3.81671	6.42696	0	0	3.53005	24.1824	4.21233	1.30356
BAIAP2	0	0	27.715	5.55893	10.8519	14.1694	5.22646	2.35542	24.2413	65.8085	39.9071	18.2538	0.805403	0.0237492	12.4576	0	8.95739	2.00324
BAIAP2-AS1	0	0	0	0.400639	1.62494	11.4264	0	1.33505	7.23707	0	5.23196	6.23519	0	0.0354441	9.87974	0	0.680906	0.185441
BAIAP2L1	0	0	1.35642	0	0	6.02842	0	0.258623	0.23666	0	0.0455796	0	0	0	0.405168	0	0.0284316	0
BAIAP2L2	0	0	0	0	0	0	0	0	0.825045	0	0	0.525323	3.28759	0	0.352943	0	1.19352	0
BAIAP3	0	0	0	0	0	0	0	0	1.21439	0	4.66564	4.33722	0	0	0.413412	0	0	0
BAK1	2.4111	0	0	0.824795	39.9729	1.07494	0	4.63762	3.4263	11.0452	1.09051	1.02669	0	13.3325	2.4142	3.63976	3.64383	0
BAMBI	0	0	0	0	0	4.8842	0	0	1.29748	0	0	0	0	2.79887	0	0	15.4231	0
BANCR	0	0	0	0	0	0	0	0	0	0	0	0	0	0	0	0	0	0
BANF1	5.08717	0	0	41.3903	17.9475	6.09855	15.0465	34.9564	29.5651	5.77601	4.77608	28.968	16.622	34.8233	19.4887	0	22.1836	3.97467
BANF2	0	0	0	0	0	0	0	0	0	0	0	0	0	0	0	0	0	0
BANK1	0	0	0	0	0	0	0	0	0	0	0	0	0	0.0259916	0	0	0.275738	0
BANP	0	0	0	1.63538	0	10.0149	175.349	0	4.79745	0	0	7.12844	7.43742	14.1342	2.05182	0	10.5049	33.2817
BAP1	12.598	4.59596	0	11.0513	2.3367	16.8729	24.2572	14.2939	19.1221	0	16.4477	16.4508	108.073	12.7047	14.8625	0	6.51101	9.78321
BARD1	25.1905	0	0	4.32971	0	17.4998	0	5.67849	6.77077	0	7.91006	5.01409	0	2.03086	4.89151	0	4.46617	0
BARHL1	0	0	0	0	0	0	0	0	0	0	0	0	5.5696	0	0	0	0	0
BARHL2	0	0	0	0	0	0	0	0	0	0	0	0	0	0	0	0	0	0
BARX1	0	0	0	0	0	0	0	0	0	0	0	0	0	0	0	0	0	0
BARX2	0	0	0	0	0	0	0	0	0	0	0	0	0	0	0	0	0	0
BASP1	12.5247	0	2.99486	3.20547	257.43	18.1879	64.0104	58.0796	50.6839	540.22	100.909	33.9123	40.1259	22.8317	12.9602	523.151	58.4544	173.23
BASP1P1	0	0	0	0	0	0	0	0	0	0	0	0	0	0	0	0	0	0
BATF	0	0	0	0	0	0	0	0	0	0	0	0	0	0	0	0	0	0
BATF2	0	0	0	0	0	0	0	0	0.41353	0	0	0.526602	0	0	0	0	4.33716	0
BATF3	0	0	0	0	6.21416	13.6568	0	36.6144	37.6489	0	13.4092	38.7137	66.0641	12.7842	49.6655	0	1.74197	0
BAX	36.1233	174.354	0	18.1288	28.6567	7.72184	0	7.03564	2.19658	0	4.05818	7.44123	65.0309	7.80544	2.53251	6.63925	1.6453	0
BAZ1A	12.9832	5.69189	0	0.297575	20.3027	3.08409	0	25.9596	1.81594	0	6.84261	5.1885	0.777817	12.2645	3.67141	0	8.7286	0.413377
BAZ1B	30.1488	11.0153	36.2567	4.60836	0.467803	42.8658	204.863	95.637	25.6552	13.4962	60.7464	20.4415	12.0449	17.1693	24.0739	3.81692	62.0668	4.66769
BAZ2A	0	11.255	0	5.10201	2.69376	2.31878	32.7554	0	7.50165	17.0758	7.03733	4.36033	8.91751	7.58109	5.35491	0	10.7871	0.090887
BAZ2B	0	2.05963	13.8593	5.17077	0.700371	3.97844	0	33.7079	14.3511	0	15.3689	13.0111	1.26811	11.3842	13.7751	17.1333	14.2866	63.7606
BBC3	0	0	11.5883	0	0	6.04603	0	0	6.06524	0	7.85631	6.85468	0	16.5788	5.76143	0	0	0
BBIP1	10.3165	8.44147	0	0	0	3.88582	0	16.4182	8.37679	0	2.6303	13.1499	0	29.0439	9.56999	0	0	0
BBOX1	0	0	5.4119	1.93133	0	15.9844	0	0	16.9958	0	5.38997	22.2363	0	0	16.154	19.1713	0	0
BBS1	9.25033	0	53.3012	95.7412	0	10.8228	0	0	9.17051	701.169	0	9.21949	6.54848	0	8.18125	0	12.0464	0
BBS10	4.34185	14.2539	0	6.4573	22.542	4.26941	0	0	2.54687	0	0	3.09203	0.323772	0.858198	4.15261	0	32.4369	0
BBS12	0	0	0	0	1.78213	1.29664	0	0	0.671596	0	0	2.39684	0	0	1.60961	1.21432	0.548982	0.254452
BBS2	0	30.4687	99.8545	0	7.73079	5.66406	0	0	27.3773	0	7.74087	33.6955	28.182	21.0657	19.9689	1.40572	4.07983	1.47281
BBS4	0	14.0629	0	14.6943	0.593837	4.60558	186.818	0.0981155	14.7186	68.8698	1.17811	12.8044	0	38.6498	11.9804	0	0.259235	0
BBS5	0	0	0	0	0	2.6899	0	0	0.966983	0	2.87564	3.16906	0	2.91012	2.6012	0	3.65389	0
BBS7	0	0	0	6.17836	1.86406	0.757126	0	0	3.62548	0	11.6304	2.29016	0	0.615159	2.33063	0	4.42304	0.638449
BBS9	3.97962	0	0	0	0	3.55451	0	0	2.22369	0	0.598957	3.11871	4.75254	0	2.28432	0	0	0
BBX	22.9034	7.50242	11.5235	28.6824	0.711736	29.9778	5.48581	5.1935	12.3508	106.992	21.8483	10.0168	56.7023	20.2102	10.7455	0.48366	20.7115	0
BCAM	4.28806	98.3581	0	0	0	0.260471	0	0	0.358682	0	0.346248	0	47.2401	1.53423	0	0	0.129577	0
BCAN	32.9097	162.039	502.861	4.10651	17.8844	75.1298	4.3231	156.66	737.503	15.4643	199.254	739.085	10.0358	6.07424	730.199	104.261	286.596	86.2162
BCAP29	0	11.6785	5.12525	18.0156	1.2396	29.9481	0	0.0406121	16.767	0	26.1899	11.9761	37.902	14.35	13.2718	0	8.91942	0
BCAP31	0	0	0	0	24.4702	110.503	0	67.8717	44.389	0	112.062	60.3134	9.82609	148.568	39.9763	0	29.1537	0
BCAR1	1.78441	0	78.7807	2.44688	0.99031	8.13275	0	0.898844	13.2969	0	5.07057	11.804	7.96398	6.13572	5.1147	0	7.43984	29.1447
BCAR3	0	0	0	0	0	0	0	0	0.912832	0	3.16886	0	1.62172	2.59918	2.8646	0	0	0
BCAR4	0	0	0	0	0	0	0	0	0	0	0	0	0	0	0.595056	0	0	0
BCAS1	0	0	1.43462	1.02511	153.663	2.05253	0	79.2053	3.50426	0	84.82	1.91437	0	0	4.49936	0	152.951	2.60876
BCAS2	12.6315	0	0	10.0211	56.3187	21.6217	0	9.25727	24.5243	0	1.63458	16.0333	21.2289	0	23.9595	6.31027	2.20867	184.935
BCAS3	0	0	0	0	0	2.27382	0	87.8952	6.21895	0	1.31522	4.66322	0.976428	21.9049	2.92256	0	7.70677	12.248
BCAS4	0	0	0	0	0	8.05328	0	0.186461	12.0639	0	0.92178	5.30062	0	0	2.84469	0	27.4148	3.13323
BCAT1	29.1113	1.80752	25.3836	25.7164	30.1277	44.563	0	14.5869	13.425	0	28.2976	15.1867	3.46363	12.1382	13.5908	8.77215	11.2637	3.67841
BCAT2	0	0	3.9444	1.40604	0	15.6106	0	0	19.2686	0	3.3436	7.87384	2.72042	20.6643	10.001	0	28.7761	0
BCCIP	4.48486	50.3603	37.7721	43.3763	38.4031	17.4683	0	13.2474	8.49569	28.0049	16.6455	12.433	49.9386	10.8384	8.21735	6.59223	1.72342	43.2921
BCDIN3D	0	0	0	3.29525	0	0.409958	0	0	2.21404	0	0.465228	0.68374	0	10.7143	1.88426	0	0	0
BCDIN3D-AS1	0	0	0	0	0	0	0	0.231984	5.72693	0	0.163569	8.29369	0	0.102937	7.2145	0	0	0
BCHE	10.7476	0	0	0	0	12.8834	0	0	6.29307	0	22.2172	7.78737	13.3945	0	5.23115	0	67.6001	0
BCKDHA	3.01941	0	0	0	9.97606	12.3916	0	0.968002	9.07715	0	6.54079	7.05909	4.67375	45.0751	7.33198	2.27344	4.5042	7.62181
BCKDHB	3.4492	0	0	23.7535	4.77928	0.0375894	0	58.7297	6.97479	0	1.46073	12.5658	0	0	13.9068	0	0	0.221672
BCKDK	0	81.4692	52.4493	9.35861	47.4188	24.9838	0	1.13886	18.0919	2.84746	8.27794	14.8288	61.8723	8.22403	14.2326	105.154	1.2027	0
BCL10	0	0	20.948	21.8735	1.86443	0.339384	0	0	2.10858	0	0.0541951	1.43322	6.74737	3.75323	2.88758	0	2.26494	0
BCL11A	0	0	0	0	0	0.0115864	0	0	1.18137	68.4365	7.7519	0.368967	0.193613	0	0.91906	0	0	21.8159
BCL11B	0	0	0	6.2793	16.2193	0	0	0	0.492443	1.50114	0.988092	0.279206	0	0	0.281115	0	6.4264	0
BCL2	25.2169	0	0	7.04769	7.48572	0.201275	24.9388	0	1.98442	0	0.0508525	3.20636	0	0	1.58593	0	3.82254	0
BCL2A1	0	0	0	2.17371	181.913	10.5743	0	0	0.532859	0	0	0	0	0	0.910112	0	0.390353	0
BCL2L1	0	29.1263	2.13076	4.5648	0	5.46183	0	0	18.774	61.1279	1.65122	20.8355	0.988717	9.98425	16.2235	0	0.671669	0.351713
BCL2L10	0	0	0	0	0	0	0	0	0	0	0	0	0	0	0	0	0	0
BCL2L11	0	0	2.09488	0.374292	0.303684	0.102539	0	0	7.08305	0	0.386219	6.9678	0	19.1686	12.4113	0	0.350852	0
BCL2L12	0	0	0	0	0	5.72693	0	0	3.9891	0	9.87479	5.53124	0	5.14665	2.47985	0	0	0
BCL2L13	0	0	3.42165	100.677	10.249	10.4607	51.3364	2.01034	3.28346	1.36431	3.79142	3.04487	0.797872	11.7388	4.42739	45.0032	2.60394	56.2206
BCL2L14	0	0	0	0	0	0	0	0	0	0	0	0	0	0	0	0	0	0
BCL2L15	0	3.39818	0	0	0	0	0	0	0.433682	38.0621	0.100103	1.10613	0.23202	0.0157086	0.297045	0	0.166518	0
BCL2L2	0	0	0	0.499835	12.9659	0.117568	0	20.4146	2.44152	0	22.7166	3.73484	0	0.199191	4.17997	0	15.2849	0
BCL2L2-PABPN1	14.9169	65.1135	42.873	2.55074	25.4042	41.5241	14.4611	6.48984	80.746	31.312	15.0762	83.0814	8.83069	41.5136	76.7964	0	14.1069	241.69
BCL3	34.3472	0	0	0	47.3076	41.3561	0	6.03	0.955938	0	7.12258	4.86739	5.06928	22.1691	2.45315	0	26.539	0.903377
BCL6	79.446	848.484	9.7362	113.612	117.02	24.8372	195.644	2.24475	32.8417	13.5826	7.80463	25.618	6.03943	22.9616	34.8941	15.3549	21.2774	0
BCL6B	0	0	0	0	0	0	0	0	0.123329	0	6.55702	0	2.63363	4.90109	1.68909	0	1.09663	0
BCL7A	0	0	15.0001	0	0	1.18529	0	0.714907	4.75836	9.78548	15.1218	3.0329	1.58802	0.431517	3.05486	0	9.03247	0
BCL7B	28.0709	68.7367	60.3529	10.7627	5.77414	17.1235	0	3.05345	9.35959	0	13.6145	10.4181	26.2865	2.14261	12.0057	0	23.6333	106.01
BCL7C	0	0	0	22.7131	0	22.8974	0	72.7332	33.4361	52.6661	32.8781	21.7853	168.35	36.3971	16.0879	0	4.26702	0
BCL9	4.96123	0	0	9.9536	0	0.655898	0	0.530063	4.58046	0	0.186762	5.84262	0	1.24313	4.75401	5.65319	8.28843	0
BCL9L	0	0	0	8.41984	1.4751	0.616885	0	0.0477029	1.92346	0	1.61463	2.25636	0	9.75681	0.749375	0	1.88873	0
BCLAF1	9.34045	69.816	8.98892	25.7047	22.8802	23.3112	0	11.8107	19.2651	0.872877	20.8866	18.3146	3.55538	12.5435	17.0861	31.1073	10.4394	0
BCMO1	0	0	0	0	0	2.72196	0	0	1.08806	0	0	0.923994	0	0	1.55174	1.63803	0	0
BCO2	0	6.63484	0	2.07994	0	0	0	0	2.37111	64.9897	0.0652997	0.431484	0	0	0.28981	0	1.10093	0.641177
BCOR	1.61894	0	0	0	0	7.66337	0	0.148204	0.543616	0	0.992332	1.21322	0	2.55707	0.232516	0	0.863328	0
BCORL1	0	2.35768	0	2.21949	0	0.0288998	59.7744	0	1.80528	0	0.138752	1.22826	0.483663	0	0.721407	0	0.115408	0.114202
BCORP1	0	0	0	0	0	0	0	0	0	0	0	0	0	0	0	0	0.0905777	0
BCR	2.25695	0	0	0	0	4.6618	0	10.4033	5.4946	0	2.4516	4.99504	6.59788	0	5.94882	0	1.75646	0
BCRP2	0	0	0	0	0	0	0	0	0	0	0	0	0	0	0	0	0	0
BCRP3	0	0	0	0	0	0.250836	0	0	1.90642	0	0	0	0	0	0.453852	0	0	0
BCS1L	0	0	0	0	0	39.9504	0	44.109	7.15213	0	0	14.2378	2.46319	21.378	19.1441	0	26.4997	0
BCYRN1	0	0	0	0	0	14.5878	0	388.019	8.50555	0	98.6946	0	0	1.9406	0	0	205.869	0
BDH1	0	0	0	0	0	6.94047	0	27.6607	6.66855	0	12.0939	2.66652	0	0	4.25294	0	0	0.247635
BDH2	3.57649	0	0	0	0	12.9005	0	17.6882	10.0313	0	0.0577434	11.829	3.59134	0	7.68835	0	9.07655	0
BDKRB1	0	0	0	0	0	0	0	0	0	0	0	0	0	0.0643663	0	0	0	0
BDKRB2	1.23008	0	0	0	0	0	0	0	0.309408	0	0.158811	0	43.5488	13.8901	0.176587	1.8658	0	0
BDNF	0	0	0	0	29.8581	0	0	0	0	0	0	1.46899	0	0	2.36798	0	0	0
BDNF-AS	0	0	0	5.00408	0	0	0	0	6.12043	0	3.08798	0.907185	0	0	5.97484	0	0	0
BDP1	196.361	7.55079	2.20907	2.36986	3.98261	12.9571	1460.75	16.1541	5.62732	20.0931	19.4758	5.70517	12.0971	6.50261	6.73384	6.98077	6.56409	16.5396
BEAN1	3.72603	0	0	0	0	0.130684	0	0	1.82108	2.13737	0	1.58968	0	0	1.06769	0	0	0
BECN1	172.92	0	9.46693	10.1384	8.18749	13.9697	0	8.93728	24.2708	5.65706	18.1964	33.9622	40.5861	68.236	25.0834	318.761	54.1594	0
BEGAIN	0	0	0	0	0	7.07937	0	0	3.76874	0	6.76588	4.59298	0	0	0.841287	0	5.75843	0
BEND2	0	0	0	0	0	0	0	0	0.279773	0	0.0358838	0.237827	0	0	0.479037	0	0.0500969	0
BEND3	0	0	0	0	0	0	0	0	0.515642	0	0	0.657768	0	0	1.21422	0	3.61633	0
BEND3P3	0	0	0	0	0	0	0	0	0.145281	0	0.279293	0	0	0	0	0	0	0
BEND4	0	0	0	0	0.324584	0	0	0	0	0	0	0	0	0	0.0833366	0	0	0
BEND5	0	0	0	0	0	4.36181	0	0	5.14033	159.447	6.793	4.35673	0	2.13972	4.10145	0	0	3.23079
BEND6	0	0	68.913	31.2633	5.91959	10.3714	0	4.44521	1.13735	0	1.88088	2.07017	0	0	3.61525	0	0.0391068	0
BEND7	0	0	0	0	75.4594	1.24708	0	0	5.59968	63.9155	1.71546	2.37617	0	14.2259	2.39509	44.2173	3.26618	0
BEST1	0	0	0	0	0	0.661831	0	0	1.15734	0	0	0.420851	0	0	0.850923	0	0	0
BEST2	0	0	0	0	0	0	0	0	0	0	0	0	0	0	0	0	0	0
BEST3	9.07339	0	0	0	0	1.48802	0	0	3.66886	0	4.17336	6.82468	0	0	6.47338	0	2.63167	0
BEST4	0	0	0	0	0	0	0	0	0.63392	0	0	0	0	0	0.361566	0	0	0
BET1	0	0	9.80837	0	0	3.14505	423.801	0	4.84868	0	0	4.72532	36.8832	0.233144	3.17349	15.4684	2.22934	0
BET1L	16.7179	0	3.56487	1.90984	14.9407	1.70355	0	0	5.59779	0	0.899716	2.77385	0.82853	0	5.05689	0	2.31973	128.971
BEX1	159.714	0	44.161	11.2205	364.602	42.723	0	324.709	140.326	1052.52	518.535	219.129	140.464	0	145.66	187.657	15.3319	83.6498
BEX2	0	0	66.0949	11.7522	0	92.991	3740.27	151.856	57.6516	181.118	68.5843	96.4784	5.99751	0	71.8603	77.5704	46.236	0
BEX4	331.441	1348.72	135.985	0	191.754	60.9852	13884.5	1331.59	176.02	2821.55	120.069	152.681	651.033	3.80292	149.134	13.7763	308.706	0.720757
BEX5	0	0	0	0	0	7.05942	1522.13	9.05199	22.1494	0	14.6414	26.6001	0	0	8.95676	0	37.7991	0
BFAR	0	0	0	0	1.9027	4.5272	0	0	9.90001	5.89997	4.97899	14.628	0	6.75063	14.7362	0	2.65711	2.71773
BFSP1	0	0	0	12.3303	0	0	0	0	1.50562	0	0	0	0	0	0	0	0.259323	0
BFSP2	0	0	0	0	0	0	0	0	0	0	0	0	0	0	0	0	0	0
BGLAP	0	0	0	0	0	0.477803	0	0.525186	22.4658	0	43.2377	23.6326	7.15768	0.710736	30.3043	0	0	31.3448
BGN	4.30456	0	4.12746	0	1.19149	11.5636	0	61.3067	20.5236	448.985	45.6038	21.0985	181.054	534.534	49.9134	1.62622	87.5898	83.1369
BHLHA15	0	0	0	0	0	0	0	0	0	0	0	0	0	0	0	0	0	0
BHLHA9	0	0	0	0	0	0	0	0	0	0	0	0	0	0	0	0	0	0
BHLHB9	11.8157	0	0	6.31093	0	0.0352146	0	0	6.27294	0	7.03455	5.05104	8.23173	0	3.95677	0	0	0
BHLHE22	0	0	0	0	0.425046	0	0	0	0	0	2.71506	0.326581	0	0	0	0	0	0
BHLHE23	0	0	0	0	0	0	0	0	0	0	0	0	0	0	0	0	0	0
BHLHE40	0	0	0	4.71438	20.9932	62.673	0	41.869	3.45402	171.622	12.2083	5.50226	33.7657	11.4252	7.63696	1.30084	4.18831	35.1657
BHLHE40-AS1	0	0	0	0	0	0	84.4997	0	0	0	0	0	0	0	0	0	0	0
BHLHE41	39.7208	13.4925	0	44.1995	37.7343	43.8631	0	35.1231	6.88799	0	11.4513	9.07387	13.1833	10.0571	8.64796	0	22.9738	1.30557
BHMT	0	0	0	0	0	0	0	0	0	0	0	0	0	0	0	0	0	0
BHMT2	0	0	0	0	0	0	0	0	2.14664	0	0.0690356	2.27877	0.475938	8.17243	1.53074	0	0.129215	84.3049
BICC1	0	0	0	0	0	0	0	0	0.27975	0	0	1.78266	0	0	0.718319	0	1.07637	1.05988
BICD1	0	0	74.4807	0	33.4292	23.8254	0	1.88463	4.96394	9.0886	16.9671	4.05623	9.19783	0	7.94491	0	0.318759	32.6603
BICD2	0	7.31815	0	30.6098	0.310427	27.7817	0	0	7.75101	1.2807	16.3161	5.24027	50.4472	23.8915	8.15593	8.44947	1.9056	4.2507
BID	0	0	0	95.7215	42.8164	15.3446	0	120.688	14.3628	539.424	19.3621	12.3863	3.6869	86.6008	13.0793	4.18123	1.00626	1.31365
BIK	0	1849.79	0	0	0	0	0	0	0	0	0	8.74264	0	0	0.840615	0	0	0
BIN1	5.00435	0	0	0	10.3643	6.42466	0	8.70899	19.0293	11.4591	8.48908	12.249	9.44206	0.114292	10.7345	7.55173	22.993	79.4962
BIN2	0	0	0	2.4534	7.26672	4.26274	0	0	3.59702	0	6.40977	3.56296	0	0	5.12938	839.078	0.0963366	73.3384
BIN3	112.718	0	2.76611	0	0	9.30685	0	24.2232	7.72162	0	0	13.2351	0	11.3256	4.95379	2.1773	19.0503	0
BIN3-IT1	0	0	0	0	0	0	0	0	0.727218	0	0	2.46843	0	0	5.80586	0	0	0
BIRC2	0	0	27.4234	3.76606	0	31.4715	0	11.0838	21.715	75.647	8.2442	32.8168	29.3692	19.5235	28.3451	19.9459	13.0652	44.587
BIRC3	0	0	0	0	57.449	3.56783	0	0	0.124147	0	0.572552	2.2816	0	0	1.19629	0	0	0
BIRC5	14.6341	0	0	5.01146	0.578853	10.0474	0	0	10.6688	0	15.3947	8.02101	0	0	7.13585	0	0.126289	0
BIRC6	0.645353	179.566	0	7.44843	0.271326	8.10001	0	28.2189	3.87788	0	2.75802	3.73769	5.53234	2.53578	2.83355	45.4404	9.72595	14.1121
BIRC7	0	0	0	0	0	0	0	0	0	0	0	0	0	0	0.592484	0	0	0
BIRC8	0	0	0	0	0	0	0	0	0	0	0	0	0	0	0	0	0	0
BIVM	0	0	0	0	0	8.70749	0	0	4.90264	0	0.630106	11.4556	0	5.02006	15.3864	0	9.23392	0
BIVM-ERCC5	0	0	0	0	2.51e-05	7.68025	0	0	0	0	0.155189	0	0.896511	0	0	0	0	0
BLACAT1	0	0	0	0	0	0	0	0	0	0	0	0.854923	0	0	0	0	0	0
BLACE	0	0	0	0	0	0	0	0	0	2.4586	0	0	0	0	0	0	0	0
BLCAP	41.7142	34.1299	49.94	0.890292	7.91256	48.5661	0	0	34.6339	0	77.2485	32.7268	96.5715	83.8718	33.1704	0	35.4129	110.802
BLID	0	0	0	11.2205	0	0	0	0	0	0	0	1.39572	0	0	0	0	0	0
BLK	0	0	0	0	0	0	0	0	0	0	0	0	0	0	0	0	0	0
BLM	0	41.13	113.777	0	0.634374	3.61424	0	0.10422	17.179	0	0.514198	14.1171	0	0	12.9098	0	1.16846	14.2972
BLMH	146.967	33.9209	121.097	0.708915	20.0648	0.363165	0	1.51668	11.7763	0	0.668545	7.50122	34.5703	44.1781	7.1135	3.12907	3.87812	0
BLNK	0	0	0	0	0	0.51872	0	0	2.3543	0	2.26978	3.58954	0	0	5.43124	0	0	0
BLOC1S1	25.1841	0	294.289	25.0062	81.4292	128.988	0	206.263	94.3325	265.525	225.318	98.404	88.5424	217.681	60.7654	0	160.654	26.6902
BLOC1S1-RDH5	0	0	0	0	0	11.5747	0	0	3.07256	0	0	0	0	32.1911	5.32979	0	4.30079	0
BLOC1S2	13.9225	13.04	112.567	7.49474	12.1251	23.0251	0	2.18572	1.66413	6.84262	7.06555	7.20955	2.65874	2.57295	6.26686	39.0988	3.52558	0
BLOC1S3	2.01767	0	0	0	0	15.7093	0	0	1.85713	0	0	10.7546	0	0.0307118	2.88955	0	2.52002	0
BLOC1S4	0	34.2265	33.3909	0	0	7.43632	0	10.5627	20.9722	0	0	12.5986	3.07998	11.5218	20.9234	0	0	0
BLOC1S5	0	0	0	0	0	14.1721	0	0.282346	1.89184	0	0.536782	9.20174	1.83114	0	3.82656	0	8.22659	0
BLOC1S5-TXNDC5	0	0	0	0	1.72348	0	0	0	0	0	7.767	0	0	0	0	0	0	0
BLOC1S6	128.594	0	0	13.0662	0	20.6008	0	62.8505	13.5296	0	4.74383	25.2428	15.8676	27.3456	28.6257	0	3.01197	9.80015
BLVRA	0	0	0	0	4.19908	66.8652	0	117.249	30.8406	0	33.7386	19.602	152.788	27.5038	19.032	0	10.8347	0
BLVRB	0	0	0	0	0	80.1743	0	238.181	35.4958	143.96	0.217431	26.7258	0	33.1826	15.1537	4.97679	1.08457	0
BLZF1	0	0	0	10.9095	0	3.59759	0	16.2666	4.56952	0	0.514857	8.24517	0	11.4083	7.81983	0	0	0
BMF	76.3888	0	0	0	0.6549	0.854073	0	0	0.689798	0	3.14817	1.50788	13.6988	14.7336	1.34986	0	0	14.2015
BMI1	0	0	0	0.0136271	0.014108	0.013446	0	0	0.00672717	0	0.01247	0.0138266	0.0138718	0.0133277	0.0137304	0.0142452	0.0138478	0
BMP1	0	0	0	0	1.12925	0.883129	0	1.17673	6.28868	0	13.5156	3.17994	63.8873	49.117	2.64796	1.02521	12.3152	38.6854
BMP10	0	0	0	0	0	0	0	0	0	0	0	0	0	0	0	0	0	0
BMP15	0	0	0	0	0	0	0	0	0	0	0	0	0	0	0	0	0	0
BMP2	8.26569	0	0	0	0	1.29236	0	0.529912	1.24611	0	0	1.41169	9.97	0	1.6591	0	1.83115	0
BMP2K	0	0	0	0	54.9805	8.72498	47.1257	8.59451	2.88378	0	51.1791	1.34895	0	4.2183	2.79582	0	2.73214	129.248
BMP3	0	0	0	0	0	0	0	0	0.150071	0	0	0.382821	0	0.0135805	0.128495	0	0	0.142354
BMP4	0	0	0	0	0	2.05278	0	0	0.258098	0	0	0	0.683803	2.45445	2.20853	0	0	0
BMP5	0	0	0	0	0	0	0	0	0	0	0	0.519016	0	0	0	0	0	0
BMP6	5.03108	0	4.82983	15.5339	0	0	0	0	0	0	0.432268	0	0	0	0	0	0	4.62436
BMP7	7.69259	21.0545	18.4811	11.8873	1.42798	12.5662	0	3.3464	23.3238	2.9474	6.08337	27.4074	0	1.77334	22.8192	0	9.13832	1.22256
BMP8A	0	0	0	0	0.508983	0.514917	0	0.041744	9.04718	0	0.117671	13.66	11.8761	6.13406	10.3492	0	2.07366	0
BMP8B	0	0	0	0	0	0	0	0	0.230036	0	0	0.586523	0	0.187757	0.429517	0	0	0
BMPER	0	0	0	23.1787	0	0.85223	0	0	0.514305	0	0.593541	0.218631	0	0	0.440336	0	0	0
BMPR1A	0	0	0	0	0	5.96708	0	0.393903	3.72445	0	0.370252	0.306311	0	0.0217976	1.85118	0	0.404172	0
BMPR1B	0	0	0	22.5614	0	0.670445	205.438	0	5.82544	5.47195	0.0305298	7.53155	0	0	7.51589	0	4.11617	0
BMPR2	0	12.4624	3.24088	5.3602	0.235636	8.04301	0	7.81937	8.3759	232.243	9.74189	9.20007	1.42234	13.544	14.5889	4.16079	1.63359	6.50961
BMS1	72.2353	0	4.87942	4.36149	0	4.21443	0	0.0290133	1.86232	2.9195	1.71716	3.53	0.142614	3.57821	1.36696	0	3.96599	0
BMS1P1	0	0	0	0	0	0	42.202	0	0.102214	11.2122	0	0.260656	0	0	0	0	0	0
BMS1P17	0	0	0	0	0	0	0	0	0	0	0	0	0	0	0	0	0	0
BMS1P18	0	0	0	0	0	0	0	0	0	0	0	0	0	0	0	0	0	0
BMS1P20	0	0	0	0	0	0.607087	0	0.725821	0.44134	0	4.52352	1.12384	4.68576	0	0.755134	0	0.159702	0
BMS1P4	0	0	0	262.477	0	0.0367014	0	0	0.680092	0	0	1.73168	7.2181	0	0.387866	0	0	0
BMS1P5	1.21935	0	0	0	0	0.0164133	0	0	0.920151	0	0.196781	0.260719	0	0	1.05032	0	0.0245499	0
BMS1P6	0	0	0	0	0	0	0	0	0	0	0	0	0	0	0	0	0	0
BMX	0	0	0	0	0	0	0	0	0	0	0	0	0	0	0	0	0	0
BNC1	0	0	0	0	0	0	0	0	0	0	0	0	0	0	0	0	0	0
BNC2	89.8932	0	0	0	0.439891	0.0421648	0	0	0.131936	0	0	0	0	0.18464	0	0	0.0947865	3.31973
BNIP1	28.7783	0	0	40.6543	0	9.53052	0	1.09847	1.59394	0	3.4152	11.1383	0	0.146747	1.21497	0	0.0967396	0
BNIP2	200.364	61.5613	0	42.1704	2.88983	58.1126	0	0	9.95277	2.39277	1.28079	10.2323	14.8705	33.8067	12.5512	0	4.45694	1.65253
BNIP3	0	0	0	299.005	20.2925	283.022	0	1.45247	15.8601	0	51.4974	16.4393	0	21.7862	16.5764	0	64.0929	480.127
BNIP3L	20.7574	9.73408	0	68.1792	532.252	77.7984	0	23.2199	20.1259	28.9534	15.2211	21.5372	146.9	1.96139	18.2909	0	10.5694	14.5964
BNIPL	0	0	0	0	0	0	21.3698	0	0.614265	0	0.237411	1.56453	0	0.0372915	2.45267	0	0	0
BOC	0	0	0	0	0	4.18838	0	0.220825	5.6192	0	14.4035	4.7211	0	0	5.15243	2.74332	0	0
BOD1	15.4255	0	56.0724	62.124	8.48562	29.1529	0	0	32.6953	0	43.8768	23.5898	0.68184	2.25876	14.0925	0	33.5852	0
BOD1L1	6.26883	28.5693	35.7549	5.64557	28.0823	11.0422	0	29.1008	7.98034	25.5635	9.67544	6.20279	1.30387	5.78855	6.66094	0	9.83971	8.4605
BOD1L2	0	0	0	0	0	0	0	0	0	0	0	0	0	0	0	0	0	0
BOK	1.98035	0	0	0	0	0	0	0	2.1544	0	2.30242	0.844567	28.2418	0.421981	1.13457	16.4709	12.6859	0
BOK-AS1	0	0	0	0	0	0	0	0	0	0	0	0	0	0	0	0	0	0
BOLA1	0	43.3749	44.45	18.0697	1.79863	16.8752	0	230.191	24.9253	0	106.399	14.0479	28.8478	0	17.0257	0	31.5458	0
BOLA2	0	0	0	0	0	0	0	0	0	0	0.179841	0	0	0	0	0	0	0
BOLA2B	0	0	0	0	0	0	0	0	0	0	0.179841	0	0	0	0	0	0	0
BOLA3	0	44.4552	0	13.831	0	41.6014	0	181.723	36.9486	0	57.0719	31.5038	0	56.5542	34.8033	0	12.234	0
BOLA3-AS1	2.54276	0	0	0	0	4.91246	0	0.232818	5.96898	0	1.72354	5.70774	0	0.908189	7.11734	0	0.30713	0.202013
BOLL	0	0	0	0.653909	0	0	0	0	0.159551	0	0	0	0	0	0.255704	0	0	0
BOP1	0	0	0	0	0	0.0899109	0	0.406605	0	0	0.215096	0.472913	0	0.3042	0	0	0	0
BORA	0	0	0	3.16683	0	7.15185	0	0	2.26704	0	0.179027	2.10015	0	0	2.69721	0	2.34506	0
BPESC1	0	0	0	0	0	0	0	0	0	0	0	0	0	0	0	0	0	0
BPGM	0	0	0	0	0	0.0405636	0	0.686666	16.0185	0	10.7582	5.09692	0	1.60062	10.2761	0	4.83594	0
BPHL	0	0	0	0	0	46.3526	0	0	14.5394	5149.13	23.8056	19.2419	0	0	9.99396	2.50583	4.57362	0
BPI	0	0	0	0	0	0	0	0	0	0	0	0	0	0	0	0	0	0
BPIFA1	0	0	0	0	0	0	0	0	0	0	0	0	0	0	0	0	0	0
BPIFA2	0	0	0	0	0	0	0	0	0	0	0	0	0	0	0	0	0	0
BPIFA3	0	0	0	0	0	0	0	0	0	0	0	0	0	0	0	0	0	0
BPIFA4P	0	0	0	0	0	0	0	0	0	0	0	0	0	0	0	0	0	0
BPIFB1	0	0	0	0	0	0	0	0	0	0	0	0	0	0	0	0	0	0
BPIFB2	0	0	0	0	0	0	0	0	0	0	0	0	0	0	0	0	0	0
BPIFB3	0	0	0	0	0	0	0	0	0	0	0	0	0	0	0	0	0	0
BPIFB4	0	0	0	0	0	0	0	0	0	0	0	0	0	0	0	0	0	0
BPIFB6	0	0	0	0	0	0	0	0	0	0	0	0	0	0	0	0	0	0
BPIFC	0	0	0	0	0	0	0	0	0	0	0	0	0	0	0	0	0	0
BPNT1	15.7881	0	0	0.771633	1.87126	5.39046	6.54965	7.33325	15.0888	0	20.256	21.1408	86.7707	10.9565	12.5881	0	13.0424	28.1947
BPTF	12.6312	6.15938	2.70291	10.3102	16.2974	23.6494	9.40235	11.0101	13.2606	0	24.6587	12.3787	37.9843	13.4252	10.7706	18.5069	32.6723	6.79058
BPY2	0	0	0	0	0	0	0	0	0	0	0	0	0	0	0	0	0	0
BPY2B	0	0	0	0	0	0	0	0	0	0	0	0	0	0	0	0	0	0
BPY2C	0	0	0	0	0	0	0	0	0	0	0	0	0	0	0	0	0	0
BRAF	0	0	0	0	0	0.0955644	0	1.2171	1.03849	8.13374	0.343285	0	0.790866	0	0.50789	0	0.463943	0
BRAP	23.1072	0	0	94.7786	1.78723	3.73321	0	3.9385	5.27337	0	1.11878	4.39076	61.2446	0	3.13241	0	7.44405	23.0541
BRAT1	8.6552	5.67856	0	0	12.9742	25.648	0	2.21955	23.0474	11.921	0.223575	28.4477	1.15931	0.0263341	21.0905	61.578	3.80023	1.37278
BRCA1	1.40714	0	0	0	0.782926	1.36419	4.06446	10.3264	10.1903	0	6.30081	8.1185	0	3.48939	12.9218	0	1.04758	0
BRCA2	0	0	0	0	0.999522	0.179734	10.2461	0.0204274	1.31187	0	2.1011	1.24355	0.402212	0.10155	1.09141	0	0.996511	0
BRCC3	0	12.0075	5.26937	0	1.52312	7.80021	0	0	7.96801	0	2.6005	5.46704	0	0.47334	7.60615	0	11.3939	0
BRD1	0	0	0	0	0	1.44398	0	0	0.281243	0	0.360753	3.10817	0	0	1.4447	0	0	0
BRD2	68.0898	47.8777	133.858	54.4949	39.182	60.981	4.68894	153.228	36.1206	20.4755	26.0664	45.3444	108.662	33.7562	39.9823	14.7308	21.4833	80.7793
BRD3	14.5627	14.9616	0	0.938844	0	4.59828	0	62.7191	7.11088	0	16.6738	6.6679	3.88416	17.1418	3.97065	0.00320797	13.8425	10.8669
BRD4	0	0	23.5012	9.16275	0.309739	8.85847	0	24.8819	12.1632	0	7.40253	5.18772	0.498371	4.59538	7.40876	1.68618	5.27915	0.70688
BRD7	219.277	0	0	0	0	26.4332	0	39.1195	11.6479	0	17.5581	10.2142	11.6771	13.5638	10.1293	0	20.2011	131.543
BRD7P3	0	0	0	0	0	0	0	0	0	0	1.44952	0.455378	0	0	0	0	0	0
BRD8	0	0	21.8477	183.693	137.531	22.9695	0	3.44771	36.7964	0	11.4203	25.4069	14.851	39.7164	28.3581	7.9506	35.9706	88.581
BRD9	22.9203	0	0	5.70858	16.1566	12.0081	0	7.15652	11.391	0	12.2482	10.7992	6.03124	12.0537	5.3763	0	11.9634	0
BRDT	0	0	0	0	0	0	0	0	0	3.9709	0	0	0	0	0	0	0	0
BRE	0	277.957	11.6207	20.7317	32.5852	2.21939	0	110.567	13.9387	0	12.3669	13.5469	34.2421	19.5912	9.10421	0	6.61117	0
BREA2	0	0	0	0	0	0	0	0	0.931122	0	0	7.0921	0	0	4.77261	0	0	0
BRE-AS1	0	0	0	0	0	0	0	0	0	0	4.60857	0	0	0	0.924579	0	0	0
BRF1	0	0	7.01136	0	0	6.38557	0	5.93891	7.03408	0	2.25359	2.33833	0	3.52963	4.97312	0	3.5175	0
BRF2	0	0	0	0	0	25.3237	0	1.21673	3.6138	70.0164	0	3.90056	71.6923	0	5.83501	0	0	0.00076502
BRI3	29.377	0	27.8014	46.9475	9.81755	267.69	0	269.877	87.3008	16.5574	22.3883	107.563	80.277	49.1415	84.8672	0	34.3027	57.9504
BRI3BP	0	0	0	0	0	1.4074	0	0	0.717925	0	0.139613	1.82509	0	0	1.22738	0	4.87578	0
BRICD5	21.7568	53.003	0	25.7839	188.496	2.2048	0	2.24253	11.4795	0	9.51114	10.8763	70.9065	0.166683	11.01	0	9.00622	0
BRINP1	0	0	0	0	0	0.0219487	0	6.63715	1.77326	168.282	4.46927	1.7385	1.45532	0	2.56853	7.39856	9.70807	0
BRINP2	1.45776	9.57118	0	0	0	5.24304	0	40.4527	4.39756	0	0.941199	4.36002	0.326091	0	3.97342	0	0	0
BRINP3	0	0	0	0	0	0.0732817	20.982	0	3.79129	0	0	2.31896	0	0	2.33623	0	4.30527	0
BRIP1	0	0	0	0	37.7219	0.411067	0	0	1.10106	0	0.382717	1.33786	0	0.00947786	1.43678	0	0.42723	0
BRIX1	0	0	0	5.8617	1.17614	9.19876	0	76.033	6.81451	4.90752	11.1595	8.20599	4.7222	1.31847	9.81071	0	12.4399	0.676023
BRK1	4.70228	153.039	17.9191	229.844	1.27938	163.209	0	624.863	89.8785	16.0368	202.402	86.3945	65.7358	270.834	48.0926	175.836	105.912	48.5773
BRMS1	0	0	42.2885	0	13.2122	6.78234	0	27.1243	11.0667	0	36.3559	10.2333	5.30552	31.4581	14.9086	0	43.5587	0
BRMS1L	4.06139	0	0	0	0	21.6755	0	4.18476	7.81604	0	8.85392	7.35999	219.379	22.534	2.90809	0	0.327266	82.3429
BROX	0	0	0	0	98.3451	2.55268	0	0.292641	1.06609	0	30.5691	4.06982	0	0.731123	3.64717	0	2.57643	0
BRPF1	0	0	0	0.750669	8.83712	3.29398	0	0.0499529	5.31684	0	0.563859	2.80534	0	0.0994503	2.98215	5.8055	7.87725	0
BRPF3	0	0	0	0	0	7.27282	0	0	4.78238	0	1.75634	6.55525	0	0	2.81143	0	0.787477	0
BRS3	0	0	0	0	0	0	0	0	0	0	0	0	0	0	0	0	0	0
BRSK1	1.69148	0	0	0.580041	2.81801	2.18894	0	10.8441	0.991577	21.3584	11.5783	2.5274	0	0.0257302	0.484964	0	2.00994	0
BRSK2	0	4.14543	2.42575	0	0	1.41012	0	0	4.23241	4.35243	0.773842	2.42828	0	4.02802	4.16683	20.099	0.431812	0
BRWD1	12.8252	12.1174	21.7178	54.1629	16.5453	10.0681	0	2.86013	11.1725	6.2016	11.1216	11.4371	4.59874	15.9948	9.67711	128.945	13.8838	20.5652
BRWD1-AS1	0	0	0	0	0	0	0	0	0	0	0	0	0	0	0	0	0	0
BRWD1-IT2	0	0	0	0	0	0	0	0	0	0	0	0	0	0	0	0	0	0
BRWD3	2.77663	0	24.451	0.136626	0.333367	1.12377	0	0	1.56648	0	3.17307	1.27596	12.342	2.58199	2.05522	0	0.917895	2.15192
BSCL2	170.094	245.091	0	0	96.1479	21.0488	0	0	53.0231	94.6605	30.9893	55.2801	36.4869	26.5889	29.8477	23.7376	55.5288	3.7272
BSDC1	71.3912	33.4286	0	6.28772	48.5925	25.5989	0	2.00964	30.8908	0	10.0133	34.7885	8.6319	43.0962	27.7492	0	41.9127	91.4295
BSG	137.947	107.298	18.8416	6.72128	47.8153	60.732	0	34.1472	39.1731	26.2561	12.5291	41.8269	57.265	27.3144	36.0792	27.1739	87.215	224.007
BSN	0	0	0	0	0	0	0	6.52611	2.6412	43.558	2.43685	3.81336	0	0	1.78227	2.17482	0.249107	0.0506701
BSN-AS2	0	0	0	0	0	0	0	0.369148	0	0	0.390509	0	0	0	1.15444	0	0.0811932	0
BSND	0	0	0	0	0	0	0	0	0	0	0	0	0	0	0	0	0	0
BSPH1	0	0	0	0	0	0	0	0	0	0	0	0	0	0	0	0	0	0
BSPRY	0	0	0	0	0	0	0	0	0.37539	0	0	0	0	0	0	0	0	0
BST1	0	0	0	0	0	0	0	0	0.610278	0	0	0	0	0	0	0	0	0
BST2	5.51068	0	0	0	0	35.5533	32.6879	2.27202	10.5114	0	20.5225	8.12309	3.59006	5.32087	10.9322	0	55.6403	17.1896
BSX	0	0	0	0	0	0	0	0	0	0	0	0	0	0	0	0	0	0
BTAF1	0	23.8789	0	1.24884	7.30489	11.6599	0	0	2.62073	0	12.25	3.88747	2.93903	11.5844	3.65324	71.1695	0.394504	5.55186
BTBD1	0	0	0	2.22991	0	2.1467	0	0	2.99502	9.33089	1.32667	1.34997	0	2.91705	3.39965	0	0	0.257836
BTBD10	0	0	0	2.87083	0	17.6511	0	0	9.11733	64.872	22.3381	11.168	0	16.3359	8.70218	0	11.231	0
BTBD11	23.8746	0	0	0	0	0	0	0	2.00127	0	1.75536	3.96889	0	0	2.8553	0	0	0
BTBD16	0	0	0	0	0	0	0	0	0	0	0	1.22791	0	0	0	0	0	0
BTBD17	0	0	6.12206	0	0	0.736937	0	4.9844	35.7815	76.7852	48.942	16.9896	0	0	19.6406	0	13.1004	0.504363
BTBD18	0	0	0	0	0	0	0	0	0.28667	0	0	0	0	0	0	0	0.654536	0
BTBD19	0	0	0	0	0	0	0	0	0	0	0	0	0	0	0	0	0	0
BTBD2	24.0385	45.9663	0	2.74485	2.22019	12.0552	0	4.40332	7.0403	4.5944	9.51025	5.12548	19.1907	0.182945	6.02485	1.5145	1.49309	8.88545
BTBD3	0	0	40.8173	0	45.0962	2.20745	9.92585	3.15152	17.5144	2.63814	7.99846	23.0701	54.2897	1.96958	19.4436	2.6107	3.07147	2.91859
BTBD6	0	0	0	0.914292	0	46.3344	0	0	20.3356	0	0.259356	15.9328	7.11655	0	19.4998	54.4596	0.862787	0
BTBD7	1.20652	0	7.84136	0	0.16876	13.806	0	1.25632	5.55933	0	10.5327	7.11003	7.46936	17.7965	7.5489	0.917365	6.43455	19.2335
BTBD8	0	0	0	2.55545	0	0	0	0	0	0	0.121344	0.795067	0	27.2786	0	0	0	0
BTBD9	0	0	1.73424	0.206647	3.1919	0.613129	0	0	2.78826	0	0.329296	3.34584	1.48708	0	2.85036	0	2.13909	0
BTC	0	0	0	0	0	0	0	0	0	0	0	0	0	0	0	0	0	0
BTD	0	0	0	0	15.5507	0	0	0	0.213977	0	0	1.63473	0	4.61774	3.64578	5.79503	0	0
BTF3	27.6615	0	21.2088	128.369	16.5965	88.0452	0	62.8594	125.34	0	66.2955	108.037	33.8993	140.584	126.437	0	147.562	225.253
BTF3L4	0	7.62773	0	15.1543	0	5.67109	0	0	6.42494	1.3348	6.44413	10.4269	1.04093	13.3535	7.66739	365.465	2.07998	44.1171
BTF3P11	0	0	0	0	0	0	0	0	0.773547	0	0	0	0	0.145497	0	0	0	0
BTG1	6.60116	3.61521	0	10.5851	26.0717	151.741	0	23.5769	23.7151	0	17.9311	21.8868	10.8574	149.879	34.6028	0	57.9862	83.9968
BTG2	13.5219	0	0	98.6199	6.96143	15.6093	0	77.1375	16.8139	0	1.8091	20.5991	4.30593	15.5223	17.9866	51.13	12.6462	6.42826
BTG3	141.005	24.2169	124.039	18.9565	2.0326	52.1945	0	0	29.3693	0	82.0787	40.8787	27.7573	0	38.5897	0	19.5328	0
BTG4	0	0	0	0	0	0	0	0	0	0	0	0	0	0	0	0	0	0
BTK	0	0	0	0	0	0.677638	0	0	0.672369	0	1.9463	0.428308	0	0	1.43847	0	0.687935	0
BTLA	0	0	0	104.758	3.29859	0	0	0	0	0	0	0	0	0	0	0	0	0
BTN1A1	0	0	0	0	0	0	0	0	0	0	0	0	0	0	0	0	0	0
BTN2A1	0	0	0	0	0.509561	3.17961	0	0.140089	4.76775	0	4.54525	8.2311	3.38103	34.5556	8.23589	0	99.5321	23.1499
BTN2A2	32.9074	39.1228	0	0.604879	0	0.0475552	0	0	3.39788	0	1.06359	2.63568	0.787557	0	5.12454	4.50548	5.78932	10.3801
BTN2A3P	0	0	0	0	0	0	0	0	1.23966	0	1.02563	5.41435	0	11.377	1.51543	1.59977	0.38384	0
BTN3A1	0	5.20615	0	19.5917	0.440771	3.42052	0	0	12.8908	0	0.256046	6.77522	0.354489	3.42616	6.14236	0	1.15011	16.8694
BTN3A2	12.9028	0	0	11.3718	1.02257	1.29267	0	2.44788	7.45065	0	6.13738	9.64868	0	39.5356	9.92096	0	5.34638	2.04546
BTN3A3	0	0	0	0	0	6.97368	0	8.53494	3.94333	0	28.887	3.35045	1.20125	2.53034	2.89214	0	0.361915	62.1816
BTNL2	0	0	0	0	0	0	0	0	0	0	0	0	0	0	0	0	0	0
BTNL3	0	0	0	0	0	0	0	0	0	0	0	0	0	0	0.308632	0	0	0
BTNL8	0	0	0	0	0	0	0	0	0	0	0	1.42733	0	0	0	0	0	2.64794
BTNL9	0	0	0	0	2.88595	0	0	0.0678945	2.73315	0	19.864	0.316723	0.994805	33.1858	1.48879	0	30.9618	19.3049
BTRC	18.6067	0	2.44078	3.78106	0	3.85493	0	0.0385756	8.73076	0	8.18692	7.96743	1.14009	3.41634	3.88967	0	2.87681	31.2455
BUB1	0	0	0	0	20.4099	2.22006	0	0	3.13802	0	5.02982	2.23998	0.669973	4.35097	1.07439	0	0	0
BUB1B	6.91999	0	31.9117	0	0	6.43045	0	0.697129	3.59586	222.642	0.0446763	7.98523	0	1.53594	4.36898	0	0	0
BUB3	66.2616	183.678	0	10.3803	35.6803	36.9298	0	18.3594	37.2273	0	54.0563	40.2755	40.277	118.901	39.5921	0	26.9884	0
BUD13	0	19.3785	0	5.05911	0	7.53946	0	0	4.45254	0	6.22523	6.92661	0	0	2.97001	6.69528	5.97359	0
BUD31	5.36956	0	316.627	0	18.5806	70.9712	0	28.0428	59.861	6.0911	66.187	33.7602	5.53855	25.1355	30.872	0	24.9004	128.213
BVES	0	0	0	16.2326	0	0.0125481	2.71942	0	0.15837	0	1.82827	0.808351	0	0	0.678317	0	0	0
BVES-AS1	0	0	0	0	0	0	0	0	0	0	0	0	0	0	0	0	0	0
BYSL	93.4803	0	0	1.8257	0	7.54747	0	0	5.80093	0	0	1.70438	18.9478	0	4.96263	0	0	0
BZRAP1	0	0	0	0	1.51863	0.410582	0	0	4.61759	0	18.3344	6.83631	0	0	4.39349	237.394	0.0956524	0
BZRAP1-AS1	0	0	0	0	0	0	0	0	0.200782	0	0	0.511402	0	0	0	0	0	0
BZW1	0	11.8152	0	32.0953	1.8159	22.8853	0	1.49679	8.35023	0	4.27415	6.62972	0	0.745714	3.98363	0	5.63441	0
BZW2	0	0	0	0	11.0313	7.55565	0	23.4551	14.9317	0	8.97475	11.7948	2.04557	9.41157	12.3309	4.64453	0.248722	0
C10orf10	43.7784	0	41.9321	4.40219	68.944	93.2868	0	49.5332	10.5435	0	4.7427	16.9868	31.4222	26.3307	18.0405	1.94245	29.9964	0
C10orf105	0	3.56923	0	0	0	0	0	0	0.0910319	0	0	0	0	0	0	0	0	0
C10orf107	0	0	0	0	0	4.7743	0	0	2.55609	0	0	0	0	0	0	0	0	0
C10orf11	0	0	0	0	0	1.92607	0	0	1.58892	0	2.90396	0	0	2.35856	0	0	0	84.5253
C10orf111	0	0	0	0	0	0	0	0	0.783289	10.7262	0	0	0	0	0.44663	0	0	0
C10orf113	0	0	0	0	0	0	0	0	0	0	0	0	0	0	0	0	0	0
C10orf115	0	0	0	0	0	0	0	0	0	0	0	0	0	0	0	0	0	0
C10orf118	0	0	0	0	0.455591	2.30232	0	5.26496	0.889812	41.3062	0.763066	0.349235	0.549875	11.6778	1.05496	0	1.18181	0
C10orf12	0	0	0	0	0	0.0457671	0	2.12832	0.285223	0	14.5253	0.484939	0	0.172259	0.488376	0	0.570579	0
C10orf120	0	0	0	0	0	0	0	0	0	0	0	0	0	0	0	0	0	0
C10orf126	0	0	0	0	2.04195	0	0	0	0	0	0	1.57367	0	0	0.704857	0	0	0
C10orf128	0	0	0	0	0	0	0	0	0	0	0	0	0	0	0	0	0	0
C10orf129	0	0	0	0	0	0	0	0	0.522515	0	0	0	0	0	0	0	0	0
C10orf131	0	0	0	0	0	0	0	0	0	0	0	4.96528	0	0	0.667954	0	0	0
C10orf137	0	0	0	0	0	0.105901	0	0	1.22653	0	0.290403	2.40627	2.27049	0	1.77708	0	0.634115	0
C10orf2	0	0	0	0	0	0	0	0	1.75497	0	0	0	0	0.274706	1.71488	0	0.922334	73.4339
C10orf25	0	0	0	0	0	0	0	1.48381	0.135705	24.1828	0	0	0	0	0	0	0	0
C10orf32	0	75.1086	0	0	1.80435	12.2342	0	0	16.4459	0	0.847164	19.3379	27.5452	0	25.6712	0	0.130587	0
C10orf32-ASMT	0	0	0	0	0	0.000243903	0	0.000239303	0	0	0.000240559	0	0	0.00024301	0	0	0.0002495	0
C10orf35	0	0	0	0	0	0	0	0	2.58313	41.2116	0.16793	2.18703	0	0	1.47144	0	0	0
C10orf40	0	0	0	0	0	0	0	0	0	0	0	0	0	0	0	0	0	0
C10orf53	0	0	0	0	0	0	0	0	0	0	0	0	0	0	0	0	0	0
C10orf54	0	14.1735	0	0	0	0.043524	6.21581	1.62935	2.89417	2.48047	5.81141	3.22938	1.69318	0.180209	1.39379	64.6433	4.75392	10.6344
C10orf55	0	0	0	0	0	9.25497	0	0	0	0	0	0	0	0	0	0	0	0
C10orf62	0	0	0	0	0	0	0	0	0	0	0	0	0	0	0	0	14.9253	0
C10orf67	0	0	0	0	0	0	0	0	0	0	0	0	0	0	0	0	0	0
C10orf68	0	0	0	1.31973	0	0	0	0	0.483539	0	0	0.509215	0	0.0293079	1.37937	0	0	0
C10orf71	0	0	0	0	0	0	0	0	0	0	0	0	0	0	0	0	0	0
C10orf76	0	0	0	0	0	0.898756	0	1.1536	1.6897	0	0.0406577	1.34647	0	0	2.71221	0	1.01447	0
C10orf82	0	0	0	0	0	0	0	0	0	0	0	0	0	0	0	0	0	0
C10orf85	0	15.9267	0	0	0	0	0	0	0.20329	0	0	1.55332	0.540131	0	1.04359	0	0	0
C10orf88	0	0	0	0	0	0	0	0.154604	1.55507	0	24.3635	4.68436	0	8.80764	1.45198	0	6.32364	0
C10orf90	0	0	0	0	0	0	0	4.02915	0	0	1.96679	0.722356	0	0	1.21282	0	5.04357	0
C10orf91	0	0	0	0	0	0	0	0	0	0	0	0	0	0	0	0	0	0
C10orf95	0	0	3.52593	3.19259	0	0	0	0	0	0	0	0	0	0	0	0	0	0
C10orf99	0	0	0	0	0	0	0	0	0	0	0	0	0	0	0	0	0	0
C11orf1	0	0	0	0	0	24.8227	0	0	10.461	0	3.53044	9.6568	1.24377	0	9.74838	0	0	0
C11orf16	0	0	0	0	0	0	0	0	0	0	0.536357	0	0	0	0.395265	0	0	0
C11orf21	0	0	0	0	0	0	0	0	0	0	0	0	0	0	0	0	0	0
C11orf24	22.6891	0	0	0	0	12.3335	0	0.115454	3.37081	0	2.52499	0.536537	0	1.30598	3.96536	0	0.304818	0
C11orf30	8.37944	0	18.806	0.640209	0	2.329	0	0.468955	2.03122	0	1.17172	1.79353	0.209087	0.0141418	3.21076	0	6.12853	0
C11orf31	8.47062	13.8012	185.825	2.8798	9.24753	60.7649	99.6596	0	51.8016	0	45.4906	57.3385	116.034	59.958	62.6574	44.4277	23.9262	59.1227
C11orf35	0	0	0	0	0	0	0	0	0	0	0	0	0.560618	0	0	0	0	0
C11orf40	0	0	0	0	0	0	0	0	0	0	0	0	0	0	0	0	0	0
C11orf42	0	0	0	0	0	0	0	0	0	0	0	0	0	0	0	0	0	0
C11orf44	0	0	0	0	0	0	0	0	0	0	0	0	0	0	0	0	0	0
C11orf45	0	0	0	0	0	0.176623	0	0	0.366356	0	0.460321	0	0	6.76018	0.209027	0	0	0
C11orf48	0	0	0	0	0	0	0	0	0	0	0.980682	0	0	0	0	0	0	0
C11orf49	16.9428	99.5963	0	5.77606	100.448	8.58586	0	3.77082	30.6725	30.9424	10.1878	38.821	32.0484	16.9623	30.3323	47.076	5.26088	0
C11orf52	0	0	0	0	0	0	0	0	0	0	0	0	0	0	0	0	0	0
C11orf53	0	0	0	0	0	0	0	0	0	0	0	0	0	0	0	0	0	0
C11orf54	0	0	2.08741	10.436	1.80752	3.55661	0	0	4.37067	14.9731	1.05466	9.27932	0	0	3.42823	26.3205	0.262889	0
C11orf57	6.5416	21.4649	3.14036	10.0966	3.6342	19.512	515.626	3.59467	12.6897	37.5531	12.9209	10.6918	35.3814	0.0997161	16.8972	0	41.5365	7.78498
C11orf58	2.59795	21.3307	4.99296	24.9783	2.53157	34.2267	7.49862	21.2349	25.1544	0	81.1742	25.5452	4.65463	37.1985	28.7115	18.7126	58.8216	27.4548
C11orf63	0	0	0	0	0	0	0	0	0.834492	0	0.0809635	1.60008	0	0	3.09877	0	0	0
C11orf65	0	0	0	0	0	0	0	0	0.450211	0	0	0	0	0	1.53855	0	0	0
C11orf68	3.46897	11.3357	0	3.54727	1.90336	27.1084	0	0.953296	40.2363	0	32.3332	30.9324	66.5816	77.6014	31.6848	0	37.2504	34.4275
C11orf70	0	0	0	23.0395	0	0.0324956	0	0.110156	0.804274	0	0.0777069	5.12129	0	0	0.344068	0	0	0
C11orf71	60.5621	0	50.4343	0	0	2.24267	0	0	6.1595	0	2.04194	5.60175	0	0	8.65699	3.97137	0.955199	1.66382
C11orf73	0	0	0	0	0	43.554	0	0	13.126	0	30.2212	7.99242	6.84738	26.2761	21.7846	0	9.74236	0
C11orf74	0	0	0	0	0	15.9305	0	0	8.03878	0	7.21416	11.0971	0	28.1114	12.4668	0	19.6085	0
C11orf80	0	0	52.5735	0.893582	0	0.918763	0	0	2.40232	0	3.45869	1.66842	2.31899	0	0.974415	0	1.79112	0
C11orf82	0	0	0	0	3.23872	0.0196083	0	0	0.731871	0	0.51691	2.79884	1.3025	0	1.04413	0	0	0
C11orf83	5.45759	8.92779	0	0.932465	0.752373	1.62369	0	13.872	4.10254	0	1.14632	5.80329	0	0.332752	14.4282	0	15.3995	0
C11orf84	8.13785	0	0	0	0	0.183407	0	46.2141	15.1806	49.6572	17.0926	8.07688	4.80953	15.3394	10.4668	0	0.874742	0
C11orf85	0	0	0	11.6264	0	0	0	0	0	0	0	0	0	0	0	0	0	0
C11orf86	0	0	0	0	0	0	0	0	0	0	0	0	0	0	0	0	0	0
C11orf87	0	0	0	0	0.240999	0	0	0	1.44858	32.7809	0.0556957	0.184768	0	0	0.496136	0	6.53175	0
C11orf88	0	0	0	0	0	0	0	0	0	0	0	0	0	0	0	0	0	0
C11orf91	0	0	0	0	0	0	0	0	0	0	0	2.65108	38.162	108.916	2.677	0	16.4531	0
C11orf94	0	0	0	0	0	0	0	0	0	0	0	0	0	0	0	0	0	0
C11orf95	0	0	1.76788	54.0304	0.256523	5.69737	0	0.168318	3.77855	0	0.266889	5.50776	37.5638	35.3419	3.69745	0	1.79436	0
C11orf96	12.3525	26.8429	0	15.4044	2.24935	59.2759	0	27.9125	31.5273	18.7585	22.2437	34.8539	67.7412	77.5963	36.3271	0	48.8433	0
C12orf10	4.53695	0	69.1851	0	1.23577	2.89978	0	0	15.465	5.16039	16.7366	18.215	29.7659	38.7259	9.02707	0	6.04267	0
C12orf23	7.71097	5.06162	0	21.1647	0.857309	39.3772	0	20.7624	12.7909	5.31351	14.6877	14.8216	15.1695	0.398693	11.0591	1.16813	2.04976	2.69292
C12orf29	0	17.8869	0	0.623147	0	4.07336	0	0	8.42157	0	15.3805	8.42184	0	0	6.0645	0	8.16499	0
C12orf36	1.62537	410.674	0	0	0	0.10953	0	0	0	0	0	0	0	0	0	0	0	0
C12orf39	0	0	0	0	0	0	0	12.0823	0	0	0	0	0	0	0	0	0	0
C12orf4	0	4.45043	5.2087	0	1.13157	8.79691	0	1.79977	3.86234	3.11494	0.437487	1.15858	14.2599	4.05875	2.13938	0	0	0
C12orf40	0	0	0	0	0	0	0	0	0	0	0	0	0	0	0	0	0	0
C12orf42	0	0	0	0	0	0	0	0	0	0	0	0	0	0	0	0	0	0
C12orf43	0	7.02844	0	0	1.78112	5.12484	0	0.0981191	8.7926	0	7.82859	12.799	0.477263	1.63275	7.06235	0	6.8735	56.0297
C12orf44	0	0	0	0	50.8701	40.0853	0	0	20.2047	0	93.3245	13.7579	0	0	7.4018	0	35.7953	0
C12orf45	0	0	9.17036	0	0	3.90748	0	0	10.3981	0	56.6945	30.3392	0	0.150669	30.0066	0	55.6762	882.119
C12orf49	0	0	0	1.29222	0	3.53484	0	0	3.3141	0	0	0.80434	0	0.114763	0.81036	0	0.227863	0
C12orf5	21.694	0	0	0.213331	3.98762	4.57209	0	6.24377	4.42435	26.4179	1.7397	3.71885	5.16222	2.78503	4.27908	0	2.45743	11.5598
C12orf50	0	0	0	0	0	0.0426103	0	0	0	0	0	0	0	0	0	0	0	0
C12orf52	0	36.2774	0	0	0	10.649	0	1.26964	3.70448	0	6.27126	2.94748	1.22828	0	3.5651	0	27.2686	0
C12orf54	0	0	0	0	0	0	0	0	0	0	0	0	0	0	0	0	0	0
C12orf56	0	0	0	0	0	0	0	0	0	0	0	0	0	0	0	0	0	0
C12orf57	126.53	0	43.1163	0	32.9462	41.9111	0	221.035	73.3338	64.0221	68.1493	66.4582	23.9587	195.653	56.0679	25.1395	87.2829	57.7153
C12orf60	0	0	0	0	1.34002	0	0	0	0	0	0	0	0	0	0	0	0	0
C12orf61	0	0	0	175.156	0	0	0	0	1.86213	0	0	0	0	0	0	0	0	0
C12orf65	3.34994	0	0	2.28459	71.7432	4.1758	9.79722	0.153343	30.7297	0	2.92415	29.1457	30.2987	4.44785	27.7137	0	2.0939	1.58246
C12orf66	0	0	0	0	0	8.05884	17.5514	0	0.16883	0	0	0	0	0	0.866866	0	0	0
C12orf68	0	0	2.15541	0	0	4.73636	0	1.54453	12.5979	0	5.01142	5.7479	1.50007	5.40991	8.68802	0	2.21978	0
C12orf71	0	0	0	0	0	0	0	0	0	0	1.70551	0	0	0	0	0	0	0
C12orf73	0	0	0	4.3273	3.48634	3.13429	0	0	4.49689	0	8.91673	4.03939	2.10102	0	5.88227	0	0.0639228	0
C12orf74	0	0	0	0	0	0	0	0	0	0	0	0	0	0	0	0	0	0
C12orf75	0	0	3.8112	0	4.36668	3.36125	0	0	4.32199	0	0.904171	6.76356	0	0	8.52702	0	4.91386	0
C12orf76	0	0	34.0384	0	0	8.98687	0	0	11.1921	0	0	10.4684	2.42397	0	12.8961	0	8.10233	0
C12orf77	0	0	0	0	0	0	0	0	0	0	0	0	0	0	0	0	0	0
C12orf79	0	0	0	0	0	0.0324946	0	0	0.414767	0	0.320512	0	0	0	0	0	0	0
C12orf80	0	0	0	0	0	0	0	0	0	0	0	0	0	0	0	0	0	0
C13orf35	0	0	0	0	0	0	0	0	0	0	0	0	0	0	0	0	0	0
C13orf45	0	0	0	0	0	0	0	0	0	0	0.306665	0	0	0	0	0	0	0
C14orf1	14.0355	366.596	13.4118	0	0	21.4995	0	0	38.6085	0	1.81527	22.3247	0	2.08909	17.5083	0	49.1064	0
C14orf105	0	0	0	0	0	0.0654627	0	0	1.08494	0	0	0.345697	0	0	1.39295	0	0	0
C14orf119	1.7725	0	0	0	0	35.1562	0	36.4448	7.86568	6.10244	6.1813	12.1038	37.5793	12.5937	8.63721	4.02397	2.49916	0
C14orf132	0.673048	0	6.47793	2.08445	0.188192	7.43463	0	0.308177	16.2756	41.859	1.78058	15.8611	2.12014	13.6612	18.1958	0	1.09721	0.536294
C14orf142	0	0	0	39.9035	1.27938	13.3075	0	0	14.0679	0	0	6.95128	0	26.6229	3.33976	0	51.7221	0
C14orf159	0	0	0	1.28919	0.521513	14.7163	0	0	7.5311	0	7.2256	7.22279	0	1.76198	10.5105	0	8.63006	45.0228
C14orf164	0	0	0	0	0	0.0403985	0	0	0.00340458	0	0	0.460226	0	4.40624	0	0	0	0
C14orf166	10.6482	207.589	440.588	129.847	10.098	33.9669	0	0.243895	67.5883	144.97	24.4794	68.4355	118.088	116.807	71.712	3.97189	69.1221	0
C14orf166B	0	0	0	0	0	0	0	0	0	0	0	0	0	0	0	0	0	0
C14orf169	0	0	0	0	7.6864	0.0288308	0	0	3.57327	0	0	1.73934	19.4905	0	2.75192	0	0.0860591	0
C14orf177	0	0	0	0	0	0	0	0	0	0	0	0	0	0	0	0	0	0
C14orf178	0	0	0	0	0	0	0	0	17.27	0	0	0	0	0	0	0	0.192979	0
C14orf180	0	0	0	0	0	0	0	0	0	0	0	0	0	0	0	0	0	0
C14orf182	0	0	0	0	0	0	0	0	0.326461	0	0.125976	0.831891	0	0.0593684	0.838145	0	0	0
C14orf183	0	0	0	0	0	0	0	0	0	0	0	0	0	0	0	0	0	0
C14orf2	193.462	0	295.062	499.035	455.023	109.329	0	119.906	234.654	92.9152	258.819	227.896	226.049	237.118	215.612	263.959	213.57	38.1749
C14orf23	0	0	0	0	0	3.3784	0	1.95066	4.18033	5.7105	5.7281	1.76981	0	0	2.18925	0	4.3034	0
C14orf28	0	0	1.7248	0	0	0.096937	0	0	2.70838	0	0	4.21824	0	0.273439	1.03021	0	0	101.162
C14orf37	11.8364	0	0	104.373	7.0427	14.9299	0	1.31634	7.36353	0	11.3014	6.13593	0	0	5.57522	0	9.84197	0.536478
C14orf39	0	0	0	0	0	0	0	0	0.475571	0	0	0	0	0	0	0	0	0
C14orf64	0	0	622.01	0	0	0	16125.4	11.0799	0	0	0	0	0	0	0.530229	0	0	0
C14orf79	0	0	0	0.963522	0	29.6837	0	0.775058	5.88818	0	22.9699	7.19576	1.87385	0.215003	4.83542	0	0	0
C14orf80	0	0	0	0	0	0	0	8.69039	5.56487	0	2.04494	2.23545	3.09664	0.697238	1.50269	0	3.96792	0
C14orf93	0	0	0	0	73.0952	6.27576	8.50715	0	2.92224	0	0.659896	3.71962	0	6.6719	2.91625	0	0	0
C15orf26	0	0	0	0	0	0	0	0	0	0	0	0	0	0	0	0	0	0
C15orf27	0	0	0	0	0	0	0	0	0	5.03003	0	0	0	0	0	0	0	0
C15orf32	0	0	0	0	0	0	0	0	0	0	0	0	0	0	0	0	0	0
C15orf37	0	0	0	0	2.10687	3.12887	0	0	0.850345	0	0	0.541374	0	0	1.09123	0	0	0
C15orf38	0.839703	0	0	45.9174	1.64166	5.41913	0	14.2647	6.27232	3.86633	5.87953	8.98941	0.188701	0.688609	10.5	0	11.5271	0.133699
C15orf38-AP3S2	0	0	0	0	0	0	0	0	0	0	0	0	0	0	0	0	0	0
C15orf39	0	0	0	0	0.324541	10.909	6.7172	4.21291	1.85559	0	5.11192	0.996251	4.4384	33.7489	0.836108	0	6.49479	0
C15orf40	63.1342	0	0	0	0	3.45558	0	0.433729	9.48134	0	3.9348	7.73621	0	0	10.259	0	1.20919	0
C15orf41	203.744	0	0	21.0749	0	0	0	0	1.24272	0	0	1.35693	0	0	2.31626	0	0	0
C15orf43	0	0	0	0	0	0	0	0	0	4.89924	0	0	0	0	0	0	0	0
C15orf48	0	355.364	0	0	0	0.187965	0	0	0	0	0	0	0	0	0	0	0.138659	0
C15orf52	0	3.16838	0	0	0.268969	6.32647	0	12.3136	6.38874	0	2.95486	5.98211	5.62645	1.58124	4.43143	0	16.0847	0
C15orf53	0	0	0	0	0	0	0	0	0	0	0	0	0	0	0	0	0	0
C15orf54	0	0	0	0	0	0	0	0	0	0	0	0	0	0	0	0	0	0
C15orf56	0	0	0	0	0	0	0	0	0.208093	0	0	0	0	0	0	0	0	0
C15orf57	0	0	0	0	14.6347	0.820134	0	0	5.63512	0	1.38072	3.77269	0	1.30386	5.57955	0	0	0
C15orf59	0	0	0	0	0	0	0	0	0	0	0.262939	0	0	0	0	0	0	0
C15orf60	0	0	0	0	0	0	0	0	0	0	0	0	0	0	0	0	0	0
C15orf61	0	0	0	2.87265	0	51.1389	0	0	11.5998	0	26.5147	7.14946	0	2.32503	2.4039	0	2.21611	0
C15orf62	0	0	0	0	0	0.199489	0	0	0	0	0	0	0	0	0.604402	0	0	0
C15orf65	0	0	0	0	0	0	0	0	1.28425	0	0	1.62682	0	0	0	0	0	56.5189
C16orf11	0	0	0	0	0	0	0	0	0	0	0	0.50756	0	0	0	0	0	0
C16orf13	0	0	531.871	0	32.5327	91.8944	0	170.686	59.3542	12.6371	118.278	46.8488	11.8298	21.4773	45.8494	0	34.7592	0
C16orf3	0	0	0	0	0	0	0	0	0	0	0	3.57735	0	0	0.802476	0	0	0
C16orf45	7.76529	186.379	14.8751	17.6985	137.87	39.9523	0	60.2199	37.4152	29.6269	62.9581	37.4513	202.117	7.57318	34.0685	1.9523	2.86899	0
C16orf46	0	0	0	0	0	3.01649	0	0	6.28579	0	5.13499	1.77822	0	0	1.19491	2.10097	0	0
C16orf47	0	0	0	0	0	0	0	0	0	0	0	0	0	0	0	0	0	21.689
C16orf52	0	19.0651	1.11564	6.37931	0.646855	5.45116	10.0407	0	7.39677	45.3746	8.69015	3.72307	0.520374	4.46191	4.99936	0	12.5941	0
C16orf54	0	0	0	0	0	0.0272698	5.86	0	0.676398	0	0.130536	0.43087	0	0	0.289417	0	0	0
C16orf58	0	0	0	3.18549	8.24919	13.8395	16.1541	0.425635	10.7371	0	8.28399	11.1038	4.14592	1.13146	9.32225	0	2.77082	0.884011
[truncated: 22,052 more rows]

## Sheet: DEGs
Table 1: DEGs obtained from comparisons among compartments
Tumor vs Normal				PTC vs TC				PS vs TC				TV vs NV
GeneID	p value	log fold		GeneID	p value	log fold		GeneID	p value	log fold		GeneID	p value	log fold
A1CF	0.0307287	Insufficient Expression		ABCE1	0.000597011	4.45593		A2M	0.0277483	-3.21165		AAGAB	0.00177195	2.62915
A2M	0.0350393	2.81414		ACBD3	0.00228422	3.33183		ABCB8	0.00191243	3.34632		AARS	0.0266001	-2.91433
A2ML1	1.96581e-07	-1.09721		ACOT13	0.00381738	2.07726		ABCD3	0.0368157	-3.14851		AARS2	0.00896318	3.47706
AA06	8.39835e-09	Insufficient Expression		ACOT7	1.32992e-05	5.64611		ABCE1	0.0118264	3.82989		AASDHPPT	0.000230405	4.47561
AACS	6.21372e-05	-3.62664		ACTR3B	0.000196666	3.32909		ACADVL	0.00936259	4.99862		ABCA8	0.0135036	-3.96855
AACSP1	1.18461e-05	Insufficient Expression		ADH5	0.000801212	3.70255		ADRBK1	0.00478196	-3.36043		ABCC5	0.0445841	3.36918
AADAT	0.0155926	-2.04467		ADM	0.000520839	6.91759		AGFG2	0.0048342	3.04801		ABL2	0.0104255	2.50793
AAK1	0.00871452	-1.84702		ADNP	0.00110275	-3.48537		AIF1L	0.0230744	-3.79444		ABRACL	0.00256496	4.13306
AARD	1.44946e-14	-1.1953		ADSS	0.00431238	2.51159		AIG1	0.0203197	-3.92235		ACAD11	0.00615389	3.26046
AARS	0.014574	-3.49167		AIF1L	0.000932749	-5.09798		AK2	0.00571953	4.77869		ACD	0.0473626	1.95098
AASDHPPT	0.009372	-3.38303		AIP	0.00455167	4.81026		AKAP7	0.000372399	3.02801		ACLY	0.00114624	3.74336
AATF	0.00283619	-2.25088		AK1	0.00202247	4.53941		AMPD2	0.00827668	-7.29562		ACSL1	0.020141	1.18463
AATK	3.19683e-08	-4.2471		ANGPT2	0.00163996	3.08426		ANKFY1	0.0313618	-2.97974		ACSL5	0.0109861	-3.54945
AATK	0.000681076	Insufficient Expression		ANXA11	0.00132198	3.7732		ANKZF1	0.00315399	4.76069		ACTN1	0.0230062	3.77885
ABAT	0.0363077	-2.90267		AP2A2	0.00322495	1.59965		APMAP	0.0257137	-5.13224		ADAM12	0.00866624	4.21961
ABCA10	0.0238903	-1.47792		AP4M1	0.000415672	3.45895		AQP1	0.0431891	2.65973		ADAMTS1	0.036713	3.3778
ABCA11P	6.52862e-07	-3.18795		API5	0.00322826	2.94237		AQP4	0.0491578	1.93318		ADAMTS6	0.0274351	1.63093
ABCA17P	3.39958e-14	Insufficient Expression		ARCN1	0.000412521	5.19026		ARFGAP2	0.0370738	-3.85038		ADAMTS9	0.0155897	2.04007
ABCA2	9.82184e-10	-5.16778		ARFGAP2	0.00189488	-5.83189		ARHGEF6	0.0150419	4.15634		ADCY6	0.0374681	1.62692
ABCA3	0.00445354	-2.79942		ARL8A	0.00258988	4.79013		ASNS	0.0242368	-4.33837		ADH5	0.0457347	3.27569
ABCA5	0.000384744	-3.05201		ARPC1B	2.41444e-05	4.59762		ASNSD1	0.0028814	3.73917		ADK	0.0231439	2.5414
ABCA7	0.0288687	-1.12468		ARPC5L	0.0036957	5.28801		ATF6	0.0237273	4.46255		ADPGK	0.0231173	-4.09778
ABCA8	0.0296809	-2.85018		ATP6V1B2	0.000454046	4.44118		ATG12	0.0341541	-4.44586		AEBP2	0.0200142	2.57971
ABCB10	0.0135644	-2.19373		ATP6V1E1	0.000262163	8.0214		ATN1	0.0352915	-1.95959		AFF1	0.0236794	1.86874
ABCC10	0.00797587	-1.54315		ATPAF1	0.00111445	-3.69806		ATP1A2	0.0213021	4.70837		AFF4	0.0106521	2.781
ABCC11	0.017027	Insufficient Expression		ATRN	0.00460427	3.08384		ATP5J2	0.00883764	1.95414		AFG3L2	0.0292995	1.91912
ABCC12	5.57175e-19	-1.53044		B3GALNT1	0.000422096	2.94609		ATP6V1B2	0.0155207	3.52698		AGAP2	0.046526	1.84488
ABCC5	0.000189705	Insufficient Expression		B4GALT1	0.00125883	5.18025		ATP6V1E1	0.0420259	5.08372		AGO2	0.00407307	2.21154
ABCC6P1	0.0193026	Insufficient Expression		BAG3	0.000487498	5.31789		ATRN	0.000561756	2.95964		AGPAT3	0.0181115	2.89861
ABCC8	1.95239e-05	-2.57882		BID	0.000619969	5.35997		ATXN7	0.0377583	-2.08574		AGPAT4	0.0117209	-2.56571
ABCC9	0.00399349	-1.77711		BIN2	0.00229437	2.41038		BACH2	0.0169349	1.20012		AGPAT6	0.0460341	1.83458
ABCD1	0.00441422	Insufficient Expression		BNIP3	0.00171476	6.93033		BANF1	0.00669728	3.83347		AHCYL1	0.0221808	-1.76577
ABCD2	1.17502e-07	-3.3492		C12orf73	0.000632494	2.20886		BASP1	0.010244	3.94772		AK3	0.0188536	-3.06088
ABCE1	0.0381983	-2.49599		C16orf58	0.00244617	3.05536		BCL7B	0.0101867	-3.84412		AKR1A1	0.0429692	3.48981
ABCF2	0.0144141	-2.51328		C18orf25	0.0044903	1.58973		BEX2	0.0444634	6.31044		AKR7A2	0.0368061	2.71995
ABCF3	0.0247529	-2.57806		C9orf3	0.00418776	3.44776		BEX5	0.0255309	6.14505		AKT3	0.0443302	2.83935
ABCG2	0.0066513	-2.80136		CAMK1	0.0046251	4.66651		BLMH	0.00813985	-4.75337		ALDH4A1	0.0380924	-1.78033
ABCG4	0.0113057	-1.68729		CC2D2A	0.000765903	3.81509		BLOC1S2	0.0128999	-3.81767		ALKBH7	0.0141025	4.23257
ABHD10	0.00230737	-3.34151		CCDC109B	7.84274e-05	3.32665		BMP2K	0.0134824	3.6028		AMACR	0.0453028	1.5312
ABHD13	0.000180868	-2.41113		CCDC43	0.00410996	3.22809		BRCA1	0.00570538	2.68629		AMER2	0.0122281	-3.57231
ABHD14A	0.00272522	-3.53436		CCDC91	0.0011352	3.13219		BTG3	0.0348752	-4.61594		AMZ2P1	0.0452725	2.12042
ABHD14A	6.0968e-08	Insufficient Expression		CCNT1	0.00471822	2.57302		C15orf39	0.00490149	2.28132		ANGPT2	0.0481557	5.10178
ABHD17A	1.60809e-10	-3.88242		CHERP	0.00113674	2.84538		C16orf58	0.0437541	2.7217		ANKRA2	0.041196	2.62549
ABHD17B	0.045299	-2.52413		CHST1	0.00398032	1.81049		C18orf54	0.0341573	-2.49558		ANKRD50	0.0160675	4.13956
ABHD2	0.0464095	-1.80039		CLPP	0.00105777	4.91078		C1orf216	0.00517704	2.16869		ANKZF1	0.0374395	-2.94351
ABHD3	0.0108088	-1.88382		CLTB	0.00426746	4.36803		C20orf24	0.0172575	4.96392		AP3D1	0.0394248	2.15441
ABHD8	3.87483e-06	-3.779		CNN2	0.000498395	3.39678		C6orf106	0.0114425	3.13207		AP5M1	0.0333166	2.28475
ABI3BP	0.00492829	-1.02849		CNOT8	0.00100092	5.00856		CAB39	0.0272389	-3.70244		APBA1	0.00258045	2.1502
ABLIM2	1.2706e-05	-3.80515		CNRIP1	0.00327299	7.4412		CAP2	0.0439093	3.61649		APLP1	0.012163	-3.46595
ABLIM3	6.85594e-05	-3.11084		COLGALT1	0.000102443	4.78614		CAPN1	0.0172541	3.26603		APOBEC3C	0.0198474	2.38413
ABO	0.0299918	Insufficient Expression		COMMD3	0.00267443	3.09053		CCDC167	0.0439643	-5.19874		APOBEC3F	0.0254656	1.66068
ABR	0.00881772	-3.5549		COX15	0.00066892	2.15676		CCL2	0.0097764	5.15879		APOD	0.0130306	-4.74268
ABRA	6.26077e-12	Insufficient Expression		CTSL	0.00477577	5.94702		CCNT1	0.0110864	4.29099		APOO	0.0321448	3.61515
ABRACL	0.0481496	-2.8057		CUL1	1.65688e-05	5.1952		CCSER2	0.016378	2.60999		ARFIP2	0.00317988	2.21482
ABTB1	0.0334257	-2.22965		CUL5	0.00146617	4.3246		CCT6A	0.0129795	3.83921		ARG2	0.000455755	3.36798
ABTB2	0.00754343	-1.22231		DARS2	0.00496314	2.8681		CD37	0.0181388	4.36705		ARHGAP32	0.0463298	1.66021
ACACA	0.00658804	-3.02098		DAZAP1	0.000561452	3.87045		CDC42EP1	0.00245388	3.31032		ARHGEF15	0.0339002	4.42521
ACAD8	0.013726	-2.76918		DHRS3	4.37647e-05	4.8798		CDK2AP1	0.016853	5.902		ARHGEF18	0.00417985	2.85477
ACADL	1.35439e-15	-1.0916		DHX34	0.00314445	3.1601		CENPE	0.0374216	-2.04653		ARIH1	0.0460586	2.63615
ACADSB	3.57419e-05	-3.05822		DR1	0.000947832	2.66223		CEP290	0.014664	2.39814		ARIH2	0.0384463	2.9558
ACAP3	8.1542e-06	-3.24795		DUSP14	0.000469056	4.63217		CKMT2	0.0315651	-3.50795		ARMCX1	0.00361521	4.20759
ACBD7	0.00284834	-3.65422		EGLN1	0.00151148	3.47919		CLMN	0.0139634	1.202		ARMCX3	0.00323906	4.12377
ACE2	0.0231314	Insufficient Expression		EIF2AK4	0.00339566	4.69395		CLUH	0.012125	2.06694		ARMCX4	0.0372696	-1.22125
ACER2	1.30263e-22	-1.79209		EIF3H	3.7477e-05	4.97515		CNTN2	0.0337734	4.32009		ARRDC3	0.0211989	2.36389
ACER3	0.00204842	-3.0499		ELOVL1	0.00139264	-5.56449		COL9A3	0.0366445	-4.44482		ARSJ	0.00430684	2.52202
ACHE	0.0282649	-1.74657		EPB41L2	0.000763141	4.55296		CREBZF	0.0131906	2.64366		ASB3	7.25e-05	4.50204
ACKR2	0.0445727	Insufficient Expression		EPB41L4A	0.000361844	4.74138		CSPG5	0.0120115	4.25437		ASB6	0.0386207	2.82198
ACKR4	7.56079e-14	Insufficient Expression		EPS15	0.00329222	-1.72344		CSPP1	0.0161572	4.45469		ASMTL	0.00496401	3.51269
ACMSD	0.0130809	Insufficient Expression		ERBB2	0.00220567	3.8671		CTAGE5	0.0152105	2.38603		ASNA1	0.0139145	2.69241
ACO1	0.00686536	-2.31648		ERO1L	0.000522056	5.767		DCTN1	0.0487572	4.44048		ASPM	0.041011	2.30106
ACO2	0.0189737	-3.27496		EVA1C	0.00326137	4.06986		DCTN4	0.0388255	-3.90434		ASTN2	0.043452	1.63151
ACOT1	5.69911e-07	-1.73136		EXOSC6	0.000353459	2.53284		DDHD1	0.040128	1.65319		ATAD3C	0.0472315	1.9744
ACOT11	0.00266432	-2.44805		FAM127B	9.35624e-06	6.49771		DDX19A	0.00194265	4.6902		ATF5	0.0220262	2.29992
ACOT12	0.00468018	Insufficient Expression		FAM131A	0.000282939	2.70634		DENND5B	0.0220577	2.93399		ATF6	0.0455491	1.71463
ACOT2	0.0286615	-1.95326		FAM162A	0.00318151	4.738		DHX30	0.0215426	-4.44895		ATG4A	0.00305491	2.4875
ACOT4	0.000331377	-1.59627		FAM198A	0.00355352	3.28743		DLG4	0.00417025	1.98872		ATG4B	0.000163237	4.72762
ACOT6	1.26207e-07	-1.08039		FAM204A	0.000540325	2.50801		DNLZ	0.00555468	4.37543		ATG9A	0.0299742	3.30276
ACOT8	0.042539	-3.51175		FAM210B	0.00309128	4.98044		DPY19L1	0.0454899	-3.62501		ATP1A2	0.0197166	-3.52911
ACOT9	0.0302282	-2.0487		FOXD1	0.00123233	3.98299		DUSP6	0.0438247	4.90693		ATP5SL	0.00751107	2.57334
ACP1	0.0488585	-2.9109		GADD45GIP1	0.000330317	4.49651		EBLN2	0.0297259	-3.79295		ATXN7L3B	0.0193424	3.54136
ACPP	0.00298079	Insufficient Expression		GAK	0.000952482	4.45161		ECH1	0.0297101	-4.61599		AZI2	0.00140437	3.87516
ACRC	0.000145345	-1.10795		GBP1	0.00208131	4.93787		EDC3	0.00188362	4.21056		AZIN1	0.00893218	2.87743
ACRV1	0.0441907	Insufficient Expression		GCLC	0.000396589	4.65599		EDEM3	0.00491043	2.51405		B4GALT4	0.0463084	1.81385
ACSBG1	0.0355128	-2.59393		GDF15	0.000223612	5.33526		EFCAB14	0.0292111	2.12748		BAHCC1	0.0215372	1.89204
ACSBG2	0.0491375	Insufficient Expression		GLIS3	0.00341271	2.64788		EFS	0.0491763	-2.95965		BASP1	0.0255849	-2.87746
ACSF3	3.68794e-10	-2.23467		HDAC1	0.000243395	3.11553		ELMSAN1	0.0476531	1.47277		BATF3	0.0017692	4.68671
ACSL1	0.0174426	-3.02088		HIST1H4A	0.000133987	-5.12384		ELN	0.0404844	1.58499		BBS2	0.00110533	2.93451
ACSL4	0.00139855	-3.59913		HNRNPLL	0.00324744	5.15101		ELOVL1	0.0257821	-4.22154		BCAP29	0.0285724	3.24893
ACSL6	7.84433e-06	-4.74536		HOTAIRM1	2.74108e-05	6.94306		EMC2	0.0465336	2.86075		BCAR3	0.00356396	1.7294
ACSM1	0.0060706	Insufficient Expression		HPCAL1	0.00396888	3.86435		ENC1	0.00902232	5.65048		BCL10	0.0339533	1.81814
ACSM5	5.12443e-10	-1.03946		HSD17B11	0.00393869	3.73916		ENOPH1	0.0200926	3.65278		BCL2L1	0.0391655	2.45981
ACSS2	0.0149708	-2.45757		IL1RAP	0.00277803	3.17426		EPB41L2	0.02788	5.75108		BCL6B	0.0270703	1.59381
ACSS3	0.00442448	-1.96359		IMMT	3.04304e-05	5.32509		EPS15	0.0296969	-3.19781		BCL7C	0.00755698	4.77554
ACTG1	0.0400811	1.3455		INO80D	0.00188848	4.35692		ERCC4	0.0409391	2.29378		BICD2	0.0472747	2.11524
ACTG1P4	0.00118837	-1.44185		KDM2B	0.000644922	3.57331		ETV1	0.0485539	-4.08611		BIRC6	0.0240054	-2.13655
ACTL10	0.00010065	Insufficient Expression		KIAA1191	0.00492416	4.56964		FAM129A	0.0047475	2.48217		BLMH	0.0224012	3.11278
ACTL6B	0.0023307	-3.65311		KIF13A	0.00318199	1.62774		FAM49A	0.0471185	2.9597		BLOC1S4	0.00400232	3.37634
ACTL7A	0.00293128	Insufficient Expression		KLF10	0.00329209	3.3322		FAM69A	0.00152801	3.04633		BLOC1S6	0.0303724	2.78424
ACTN3	0.0304684	Insufficient Expression		LAPTM5	0.00405474	5.68864		FAT3	0.00843519	3.05197		BLVRA	0.0221335	4.28572
ACTR3B	0.00163192	-3.56137		LEPREL4	0.00428419	1.51155		FGFR1OP	0.0303912	2.06387		BMP4	0.0194006	1.40726
ACTR3C	2.40372e-18	-2.13857		LHFPL2	0.00264262	4.66146		FKBP14	0.0472901	2.97529		BMP8A	0.00504489	2.80197
ACTR5	0.0250943	-1.58538		LIX1	0.00319369	-3.58353		FKBP8	0.029281	-4.24595		BNIP2	0.0109396	3.00482
ACTR8	0.00148246	-2.84341		LRFN3	0.00273257	1.92426		FOXM1	0.00145861	3.78744		BRE	0.020658	3.30398
ACTRT1	0.0148537	Insufficient Expression		LRRC57	0.00077781	4.4475		FOXP1	0.0486431	-2.22472		BUB1	0.0477505	1.404
ACTRT3	4.87244e-20	-1.39189		LYPLA1	0.000375085	2.94933		FTO	0.0381749	-4.92941		BUB3	0.0336342	4.26978
ACVR1	0.025124	-1.91645		LZTS2	0.000548743	4.14863		G2E3	0.00277232	1.90381		C10orf54	0.0275094	-3.05793
ACVR1B	0.000118413	-3.55373		MAFG	0.000515208	3.7522		GAK	0.0109131	4.24114		C11orf73	0.0482638	2.94217
ACVR1C	0.00450427	-2.19449		MAGI3	0.00431326	2.16458		GALC	0.00915794	5.67052		C11orf84	0.0023256	3.06047
ACVR2A	9.06326e-05	-2.88598		MAGOHB	0.00452118	2.00133		GATAD2A	0.0215553	-3.73138		C11orf95	0.013162	3.73403
ACY3	0.000649893	-1.78219		MAP3K6	0.00208303	2.53829		GBF1	0.0132034	1.3542		C12orf10	0.0156663	3.58832
ACYP2	0.0432868	-3.0724		MAPK7	0.000530531	4.43252		GMNN	0.0314534	-4.95575		C12orf4	0.00957387	2.64021
ADAD2	3.75781e-06	Insufficient Expression		MARCH9	0.00210257	3.43076		GNPTAB	0.0143589	3.85142		C12orf65	0.0167426	3.0864
ADAM10	4.98202e-06	-4.04459		MARS	0.000568959	3.23269		GOLGA8A	0.0244447	-4.61207		C14orf119	0.023651	2.72247
ADAM11	2.25588e-06	-4.0888		MBNL2	0.00492825	-3.5179		GPR108	0.00585797	-5.31253		C14orf132	0.0202224	2.69678
ADAM15	0.00305685	-2.30395		MCAM	0.00140223	2.25884		GPR37L1	0.0176675	3.33238		C16orf45	0.0228038	4.1281
ADAM19	0.0138305	-1.66497		MCFD2	0.001362	4.03409		GPX7	0.0032088	2.97421		C16orf62	0.0273261	2.49989
ADAM1A	6.28721e-05	-2.03138		MECP2	0.000888607	2.67327		H2AFY	0.0196303	4.77743		C16orf80	0.0474345	3.20613
ADAM20	0.000398939	-1.64742		MED28	0.000834455	3.25393		H6PD	0.0176882	2.95083		C19orf47	0.0477811	1.50166
ADAM20P1	2.64112e-08	-1.65796		MED9	0.000910458	5.08552		HAGH	0.0445396	-4.06539		C19orf60	0.0376518	3.46692
ADAM21	1.19377e-20	-1.51568		MGP	0.000194541	7.19909		HDAC2	0.0225849	3.2062		C1orf131	0.0382275	3.5484
ADAM21P1	0.00125082	Insufficient Expression		MMS19	0.000265387	2.71235		HIST1H4A	0.000141871	-5.12384		C1QTNF1	0.0426384	3.20624
ADAM22	0.00159555	-3.80025		MNT	0.00118462	3.47846		HK2	0.00395934	2.16655		C20orf27	0.00947406	4.48064
ADAM23	0.000872952	-3.32666		MRP63	0.0026046	2.4965		HLF	0.00193411	2.56728		C2orf68	0.0439342	2.77565
ADAM29	6.29043e-06	Insufficient Expression		MRPL14	0.00109245	6.79159		HNRNPAB	0.0499148	-3.81057		C3orf70	0.0314964	1.8428
ADAM32	0.00307313	-1.71953		MRPL55	0.00122677	3.88955		HNRNPUL1	0.0342978	-1.91263		C4orf32	0.0234153	3.37763
ADAM5	0.000390693	Insufficient Expression		MRPS16	0.000106343	3.69959		HOTAIRM1	0.00268751	4.66434		C6orf147	0.0198865	2.3116
ADAM7	0.0183064	Insufficient Expression		MTMR1	0.00244359	3.92807		HPCAL1	0.00114555	5.43926		C6orf226	0.000104279	6.46972
ADAMTS1	0.0289223	-2.29682		MUL1	0.003118	4.61917		HPS3	0.0077052	2.48788		C6orf48	0.0319812	-2.80757
ADAMTS12	0.000779745	Insufficient Expression		MYL12A	3.49504e-06	6.35506		HS3ST1	0.0201885	-5.09714		C7orf60	0.0311766	1.04069
ADAMTS13	0.0475495	-1.04515		MYO1C	0.00499251	4.0618		HSD17B1	0.0264465	3.20935		C8orf4	0.00436038	2.87788
ADAMTS16	0.00125613	Insufficient Expression		NAA30	0.000106546	3.75692		HSPA14	0.00605262	4.31745		C8orf46	0.0476692	-2.9371
ADAMTS17	3.58537e-11	-1.13841		NACA2	0.000981233	2.10318		ICK	0.0333482	-2.25146		C9orf114	0.000988946	4.7904
ADAMTS19	2.27415e-17	-1.85255		NELFE	0.0026118	4.05997		ID2	0.0236856	3.69877		CACNB3	0.0468792	2.72147
ADAMTS20	0.00049694	Insufficient Expression		NFATC3	0.00229672	3.89293		IDH3G	9.12938e-05	6.18927		CAMKMT	0.00914956	1.80389
ADAMTS4	0.00686481	-2.57215		NFYB	0.00293814	2.7442		IFI30	9.79208e-05	3.79869		CAPG	0.0112128	2.91813
ADAMTS7P1	0.0373047	Insufficient Expression		NFYC	0.000455956	2.50015		IFT88	0.00656884	5.71607		CAPRIN1	0.0153562	3.12694
ADAMTS9	3.79043e-12	-1.75155		NIFK	0.00125664	2.08456		IGFBP2	0.0305693	-1.90472		CAPS	0.00151215	2.81061
ADAMTSL3	1.20373e-12	-1.66579		NOC3L	0.000413529	4.60401		IMMP1L	0.00798052	-7.23765		CASC15	0.0380971	1.86548
ADAMTSL4	0.00203821	Insufficient Expression		NOV	0.00432339	1.72303		IMMT	0.0180103	6.81184		CASP3	0.00552326	3.67721
ADAMTSL5	2.93875e-08	Insufficient Expression		NPTN	0.00322257	5.73792		INMT	0.0333268	2.16344		CBFB	0.0353243	2.65331
ADAP1	6.20338e-11	-5.05827		NRXN3	0.000849897	2.5451		INPP4A	0.023654	3.31116		CCAR1	0.0311644	2.77044
ADAR	0.0345297	-2.16112		ORC3	0.000898785	4.34755		IRF2BP2	0.0399385	-3.64925		CCBL2	0.00925084	3.703
ADARB1	0.0433937	-2.14706		P4HA2	0.00406492	1.91371		ITM2B	0.0162407	-1.70929		CCDC117	0.0138076	2.69683
ADARB2	8.48872e-08	-2.33535		PARVA	0.00277244	3.61677		ITPRIPL2	0.0459334	2.50987		CCDC125	0.0304331	2.0254
ADC	9.94995e-06	-3.22158		PCED1A	0.00285567	-5.66143		JADE1	0.0319664	-3.24177		CCDC127	0.0334629	3.87654
ADCK1	0.00136328	-2.06968		PCYOX1	0.00254481	2.53628		KCNH3	0.0415667	4.45707		CCDC149	0.0186597	1.46051
ADCK3	0.0134352	-2.65963		PDIA3	0.00132173	3.4579		KLF10	0.0081663	2.96197		CCDC34	0.0167079	3.47324
ADCK4	0.00504979	-2.0598		PELI1	0.00120413	3.55515		KLF7	0.0388016	-1.86689		CCNA2	0.0210627	2.48611
ADCY1	1.17769e-05	-4.35521		PIM1	9.06845e-06	5.02841		KMT2A	0.0169526	-1.84575		CCNB1	0.000287207	3.82165
ADCY2	0.00910391	-3.46936		PLAUR	0.00234051	4.20398		L1CAM	0.0105349	2.1572		CCNE1	0.00262526	4.79369
ADCY3	0.00497629	-2.74758		PLIN2	0.000430073	6.36932		LHPP	0.00645685	4.53318		CCNF	0.0326111	1.58337
ADCY5	0.000104228	-3.31455		PLXNA2	0.00232572	2.74408		LIMK2	0.0187676	4.06932		CCNK	0.022674	4.46685
ADCY6	0.00692615	-2.12671		PNRC2	0.00449722	3.46157		LINC00899	0.01939	2.83451		CCNL1	0.0255768	2.92996
ADCY7	0.0171517	-1.95829		PODXL2	0.00469965	-2.3074		LINC01004	0.0147227	-3.96207		CCNT1	0.013056	-4.30536
ADCY8	0.0024296	-2.38676		POLR2C	0.000537031	4.26846		LMBRD1	0.000998617	3.85487		CCNT2	0.000546336	2.46315
ADCY9	0.0467839	-2.04694		PPAPDC1B	0.000428708	2.62565		LOC100287015	0.013617	2.30331		CD276	0.0263955	3.82744
ADCYAP1	0.00236175	-2.75454		PPHLN1	0.000728537	6.31295		LOC100506469	0.0266717	-4.53316		CD2AP	0.023692	1.98132
ADD2	0.000112254	-4.25884		PPT2	0.00250995	4.46649		LOC338799	0.0411898	5.16155		CD55	0.0305892	2.72837
ADD3	0.0488402	-2.1317		PROSC	0.00233108	3.75524		LOC90784	0.00580196	2.26421		CD84	0.00197722	2.25112
ADD3	1.3981e-06	-1.25213		PRSS23	0.00395308	4.28849		LONP2	0.0176692	2.91061		CDC34	0.0494016	3.6051
ADH1A	0.0229645	Insufficient Expression		PSMD10	0.00139835	5.06144		LRRC8B	0.0164583	1.92739		CDC42BPB	0.0333425	2.18504
ADH1B	0.000150135	Insufficient Expression		PSMD3	0.00151216	5.13234		LYRM7	0.0236528	2.44041		CDCA5	0.0265042	2.50967
ADIPOR1	0.0272641	-2.45028		PTGS2	3.66816e-05	3.89534		MAEA	6.93289e-05	4.43424		CDH2	0.0268312	1.62899
ADK	0.00657561	-2.97682		PWP1	0.000558169	4.28321		MAGI2	0.00466421	4.91323		CDK1	0.00118622	4.53057
ADM5	0.00119643	Insufficient Expression		PXDC1	0.000223047	5.35873		MAP1A	0.0431447	2.38922		CDK5RAP3	0.0317684	4.54574
ADO	0.0144918	-2.99434		PYCR2	0.00146933	5.4461		MAP2K3	0.0377957	3.59661		CDKN3	0.0479215	4.47928
ADPGK	9.64729e-09	Insufficient Expression		RAB8B	0.000720484	3.60748		MAP4K5	0.0307707	5.80525		CDR1	0.0160746	-4.45062
ADPRHL1	1.88807e-08	-1.88212		RABL2A	0.00270659	3.80077		MAP6	0.00450429	3.34894		CEBPB	0.0447449	1.41195
ADRA1A	1.83893e-09	-2.8783		RALGDS	0.00357855	-3.0636		MAPKBP1	0.0396828	2.98036		CELF2	0.0246315	-2.41615
ADRA2A	0.000116792	-1.72487		RANBP9	0.00238946	4.82617		MAST1	0.018242	3.7709		CENPC	0.0161253	3.42194
ADRA2C	8.16686e-05	-1.96903		RAP1B	4.10369e-05	3.74319		MBNL2	0.0138005	-1.77687		CENPE	0.00411567	2.18786
ADRB1	0.0201015	-2.12588		RASAL2	0.00123582	3.47513		MDM2	0.0487789	3.11479		CENPF	0.00543792	3.60765
ADRB2	1.33965e-06	-1.76711		RB1CC1	0.00206068	3.10846		MGC27345	0.0330969	1.81877		CENPH	0.0361737	2.28364
ADRBK1	0.0110307	-2.75912		RCAN1	0.00442486	5.11877		MIER3	0.0214566	2.75118		CENPU	0.013667	2.23444
ADRBK2	7.53436e-07	-4.04712		RDH10	0.00279997	3.81196		MMP2	0.0158993	-3.92421		CEP112	0.0435787	1.61464
ADSS	0.0111772	-2.89103		RECQL5	0.00248014	2.0076		MMP28	0.000848184	3.69316		CEP55	0.000617189	2.39181
ADSSL1	0.00975958	-1.2334		RGS2	1.11789e-05	5.85284		MMP9	0.0226471	4.28369		CERK	0.0388311	-2.85646
ADTRP	2.44476e-18	-2.00764		RMRP	0.000339659	5.74709		MPRIP	0.0144285	2.01346		CHCHD1	0.000441362	5.56199
AFAP1	0.0499341	Insufficient Expression		RNF103	0.00295659	5.53745		MRPL38	0.0179695	4.54431		CHCHD7	0.00236523	2.71789
AFAP1L2	0.00353915	-2.52243		RNF5	0.000603956	5.33962		MRPS6	0.0432097	4.63919		CHD1L	0.0463698	-2.10804
AFF2	3.72013e-17	-2.37712		RPAP1	0.00306592	3.61214		MSH2	0.0364073	-3.11342		CHD6	0.0494924	1.9585
AFF3	5.37362e-05	-2.78652		RPL9	0.00145444	8.63609		MT1G	0.00307132	6.54277		CHMP5	0.0368643	2.82821
AFG3L2	0.0103911	-3.30751		RSU1	0.00401243	2.74763		MTCH1	0.0498376	3.01924		CHMP6	0.00714285	2.20814
AFMID	1.13166e-05	-3.52386		SCG2	0.000517949	5.79786		NAA20	0.0396923	4.57176		CHORDC1	0.00310775	2.22274
AFP	0.000736161	Insufficient Expression		SDCBP	0.00181027	5.74608		NAPB	0.012358	6.66369		CHST11	0.0157632	2.74429
AFTPH	0.00750595	-2.76481		SEC24B	0.00478389	3.69597		NCAM2	0.020698	-2.59401		CHST7	0.0257659	3.06529
AGAP2	1.37568e-05	-4.51247		SF3B5	6.08141e-05	5.17735		NCDN	0.00305118	5.27579		CHURC1	0.0370444	3.30452
AGAP6	0.00955315	-1.63723		SH3YL1	0.00184356	3.78277		NDFIP2	0.0482114	3.61591		CLCN3	0.0205256	1.8328
AGAP8	0.00135439	Insufficient Expression		SLC25A37	0.0045295	3.6182		NDUFB4	0.0314039	-3.42399		CLDN15	0.00736563	3.10907
AGBL1	1.28787e-12	Insufficient Expression		SLC35A3	0.000920081	2.03864		NDUFS8	0.00244465	5.50199		CLIP1	0.0331282	2.93307
AGBL4	1.81324e-13	-3.44659		SMIM3	0.00329937	4.03658		NECAB1	0.0409095	3.4387		CLPP	0.0404047	2.75188
AGFG1	0.0483022	-2.05305		SNHG5	0.000849686	4.71193		NEFL	0.0403501	3.52293		CMAS	0.0480252	2.42139
AGGF1	0.0353511	-2.15923		SNORD116	0.00348424	4.8293		NMNAT1	0.000844524	2.57399		CMSS1	0.017445	4.2244
AGK	0.00101444	-3.32651		SOCS7	0.00143966	2.70964		NOL9	0.0301282	3.37074		CNIH2	0.0462769	2.12797
AGL	0.0214872	-2.28291		SPATA20	6.16538e-05	5.0114		NRN1	0.00462397	6.19948		CNIH4	0.0102079	4.48534
AGMAT	0.0492621	-1.16953		SRP68	0.00452712	4.02026		NSUN2	0.00149408	3.40852		CNOT1	0.00391157	2.42467
AGO1	0.0233805	-2.33066		STAT3	0.00153027	2.77794		NUDT1	0.0064902	5.99884		COA1	0.0474943	3.43354
AGO2	0.00044927	-2.66461		STC1	0.00423049	3.63791		NUDT15	0.00801895	3.05413		COG5	0.020762	2.9959
AGO3	0.000106934	-2.79701		STMN4	0.00357598	-4.56385		NUMA1	0.0430008	4.58094		COL5A1	0.0352341	3.30326
AGPAT4	0.0127635	-2.1811		SYAP1	0.0034535	4.39039		NUP153	0.00187352	-3.64339		COLEC12	0.000388496	-4.66185
AGPS	0.0093889	-2.63814		TACO1	0.000234986	3.76067		OAZ1	0.0467435	-1.61446		COMMD10	0.0135116	3.67884
AGRP	0.0276075	Insufficient Expression		TAF9B	0.00197717	3.33814		OPTN	0.00117456	3.64621		COMMD5	0.0109183	3.04958
AGTPBP1	0.0010846	-4.36203		TAZ	0.00197325	3.58118		OSBPL1A	0.0209266	3.47481		COMMD6	0.0497931	3.33236
AHCTF1	0.00161164	-2.6445		TBC1D5	0.00436265	4.25679		OSBPL2	0.0488079	-3.4027		COMMD8	0.0443659	2.46154
AHCTF1P1	9.4889e-09	Insufficient Expression		TBP	0.00267125	1.9259		OTUD5	0.0469937	2.36132		COPG1	0.0394385	2.61323
AHCY	0.0481658	-2.79316		TCEAL1	0.00289933	4.18333		PCBP2	0.0205936	-1.77458		COPS5	0.00345869	4.94479
AHCYL2	0.0136856	-2.58363		TIMM10B	0.0046509	4.0769		PCDH1	0.00522065	4.26155		COPZ1	0.0328145	3.96199
AHI1	0.0415908	-2.62866		TMED3	0.0018468	4.94839		PCNP	0.0284907	2.01282		COQ2	0.0142042	2.71126
AHNAK	0.00154176	-2.90191		TMEM14B	0.00472798	3.15794		PDAP1	0.0107755	3.17006		COQ4	0.00418912	4.63095
AHNAK2	0.000167098	-2.70817		TMEM14C	0.00432718	4.30592		PDGFRB	0.00216981	2.47095		COQ6	0.0397462	3.14753
AIDA	0.00168845	-2.50087		TMEM243	0.0012288	-6.0554		PDHB	0.043606	-5.51579		COX19	0.026822	1.83998
AIFM3	1.04157e-06	-3.83946		TMEM60	0.0005627	4.2955		PDZD2	0.0210022	-2.96906		CPSF1	0.0062972	2.58884
AIM2	0.00012769	Insufficient Expression		TMX4	0.000761122	4.19986		PEMT	0.00889145	-2.05493		CREB3	0.0112605	4.31861
AIRN	0.0159635	Insufficient Expression		TNRC6B	0.0023472	2.61883		PFKFB3	0.0164334	3.32586		CREBBP	0.0189204	2.18276
AJAP1	0.00133756	-3.11686		TOMM40	0.000287049	4.10656		PGM5P2	0.00148743	2.61895		CREG1	0.0273923	1.98644
AK1	0.0262723	-2.6769		TRIM2	0.00181195	4.84722		PHAX	0.0110241	3.36711		CRKL	0.0459721	-2.80927
AK5	5.93959e-05	-5.96755		TRIM25	0.00018281	3.6363		PIANP	0.0298666	2.92957		CRLF3	0.0362255	3.59207
AK6	0.0183069	-3.04008		TRIP4	0.000206893	2.80215		PIN4	0.0424011	4.92549		CRNDE	0.0383209	-4.44508
AK7	2.48038e-08	-1.18097		TSEN15	0.00333523	3.70393		PITHD1	0.0388213	3.59641		CSAG1	0.0440408	3.63325
AK9	7.42205e-07	-2.73169		UBE2B	1.80716e-05	5.41717		PITPNA	0.0265145	-5.82438		CSE1L	0.0198368	3.88467
AKAP11	3.60333e-05	-4.26005		UFD1L	0.00431138	2.04893		PLAT	0.00868831	-5.74041		CTDSP2	0.0232851	2.38114
AKAP14	0.000218809	-1.03062		VKORC1	0.00110196	6.92286		PLCD1	0.00849399	4.1813		CTIF	0.0450813	1.76916
AKAP3	0.00252422	Insufficient Expression		VWA5A	8.18669e-05	5.32426		PLCD3	0.000151711	3.70018		CX3CL1	0.0166363	2.95773
AKAP5	1.18758e-10	-4.57663		WDR41	0.00246347	4.75782		PLEKHA6	0.0169802	3.16834		CYB5A	0.0100599	5.06232
AKAP6	8.4283e-10	-5.37359		WDR45B	0.00221929	4.63151		PLXDC2	0.0155272	-2.3321		CYP2R1	0.025687	3.25946
AKAP7	0.00784445	-2.53587		WDR83OS	0.000195151	6.52843		PNPLA8	0.0054653	3.15016		DAP3	0.00526044	4.26065
AKAP8L	0.000374523	-3.4192		WWOX	0.00498425	3.52867		PODXL2	0.0435028	-1.61809		DCP1A	0.0386959	2.3778
AKNAD1	0.000259359	Insufficient Expression		WWTR1	0.00172829	4.05994		POLG	0.00590211	-4.60283		DCPS	0.0480952	1.73348
AKR1C1	0.000604228	-3.00274		XBP1	0.000119197	4.00339		PPIA	0.0232745	4.11913		DCTN3	0.0466796	3.28489
AKR1C2	1.27994e-15	-1.89281		XPNPEP1	0.00342774	2.26569		PPID	0.0105963	3.32992		DCTN4	0.0416414	3.05899
AKR1E2	7.09802e-10	-1.97822		YIF1A	0.00155797	4.85789		PPIL3	0.0194433	4.5104		DDOST	0.000882545	4.41213
AKR7A2P1	1.05338e-12	-1.15562		YIPF4	0.00231894	3.35471		PPM1G	0.0320488	3.08666		DDX18	0.0363442	3.34379
AKR7A3	0.0065569	-0.959455		YPEL3	0.0019465	4.80348		PPP1R3D	0.00270751	4.30982		DDX46	0.0445888	2.52182
AKR7L	0.0282637	Insufficient Expression		ZBTB10	0.00167332	4.51175		PPP2R5C	0.02953	-3.99463		DEAF1	0.00121106	3.77512
AKT1	0.00106348	-3.47022		ZBTB4	0.00127946	4.48177		PRKAR1B	0.0021728	5.0348		DENND1B	0.0263987	1.38052
AKT3	1.44149e-05	-5.76893		ZC3H6	0.00146058	2.86729		PRSS23	0.0274549	6.36132		DEPTOR	0.0186401	1.76762
AKTIP	0.00029519	-4.05612		ZCCHC3	0.00428843	2.47444		PRUNE	0.0115379	3.721		DEXI	0.00957076	2.6616
ALAD	0.0121947	-3.10091		ZDHHC8	0.000421529	2.76954		PSENEN	0.0170774	-6.2859		DFFA	0.0124491	2.8688
ALB	0.00973694	Insufficient Expression		ZFHX3	0.00146023	3.02183		PSMA3	0.0329716	-5.52628		DGKD	0.0196025	3.00853
ALCAM	0.00866937	-2.78499		ZHX1	1.87562e-05	5.32947		PTPN2	0.0141886	2.29363		DHDDS	0.00852654	2.03551
ALDH1A2	2.82146e-10	-1.1806		ZNF274	0.00111898	4.46952		PWP1	0.000137272	4.324		DHRSX	0.0254746	2.03384
ALDH1A3	0.000106112	-1.63762		ZNF395	0.00485631	4.46124		RAB12	0.00864702	-4.97986		DHX34	0.0270071	3.00236
ALDH1B1	0.0035279	-2.00036		ZNF558	0.000121431	2.95657		RABGEF1	0.000127668	4.80208		DIAPH3	0.0444023	0.992531
ALDH3A1	3.03681e-07	Insufficient Expression		ZNF561	0.000405634	3.47305		RANBP3L	0.0153683	2.72034		DISC1	0.0441988	1.94767
ALDH6A1	0.0429271	-2.86366		ZNF654	0.00420736	2.60661		RAPGEF1	0.0131448	-3.53532		DLG1	0.0118681	-3.19969
ALDH7A1	0.011046	-2.68281		ZNF671	1.38276e-05	4.74838		RB1CC1	0.0464391	5.57265		DLG4	0.0441538	1.36816
ALG1	0.0170445	-1.47464		ZNF768	0.000569249	-3.83668		RBMX2	0.00180524	3.71922		DLGAP4	0.0425407	3.70346
ALG10	0.00805513	-1.81922		ZNF771	0.00435939	5.37111		RCAN1	0.0130248	4.68997		DMAP1	0.0291983	2.69076
ALG10B	0.000157625	-1.94689		ZNF776	0.00286287	3.61437		RCHY1	0.0166414	4.54593		DMTF1	0.0205576	3.01943
ALG11	0.000495305	-2.85106						REPS2	0.023937	2.3292		DNAJC10	0.00619553	3.05519
ALG1L	0.0111687	-1.01327						RFPL1S	0.00249948	1.94547		DOCK7	0.000941541	3.0334
ALG9	0.00379662	-1.98987						RFWD2	0.0178618	4.62221		DOK3	0.0224783	1.86325
ALK	0.0458459	-1.00647						RIT1	0.0145608	-3.25635		DOK6	0.0262394	2.26889
ALKBH3	0.00398221	-2.3617						RNF139	0.0372251	-3.34486		DOPEY2	0.0482673	2.09921
ALKBH8	0.0103349	-1.82633						RNF19B	0.0176089	5.1743		DPH3	0.0313693	2.09579
ALMS1	0.00336491	-2.51263						RNF220	0.0162732	-4.71232		DPM1	0.0233127	3.1741
ALOX12B	8.05631e-05	Insufficient Expression						RNMT	0.000912013	2.62161		DPY19L1	0.0104683	3.99927
ALOX12P2	1.51874e-06	-0.955871						RORA	0.0451395	2.88096		DRG1	0.0480451	3.13433
ALOX15	0.000184471	Insufficient Expression						RPL12	0.0422499	5.07671		DTD2	0.02206	2.13838
ALOXE3	0.0157838	Insufficient Expression						RPL21P28	0.0256603	6.46515		DTNBP1	0.000203912	3.97854
ALS2	0.00670946	-3.01621						RPL27A	0.0387827	2.26726		DTWD2	0.0457694	1.69503
ALS2CR11	1.30615e-09	-1.00891						RPL9	0.00612054	7.19498		DTX3L	0.00978622	2.50466
ALX1	0.0411103	Insufficient Expression						RPPH1	0.0163153	5.46299		DTYMK	0.000441765	4.60526
ALX3	7.12959e-09	Insufficient Expression						RPS28	0.00185488	7.85317		DUS1L	0.0193986	4.11748
ALX4	1.32237e-06	Insufficient Expression						RPS6	0.0433517	2.42353		DUS2	0.03336	2.38389
AMBN	0.0357359	Insufficient Expression						SAR1B	0.00225093	-4.83633		DUSP5	0.00055663	2.84307
AMBRA1	0.00232854	-2.60075						SCN3A	0.0181069	1.89587		DVL3	0.0266014	2.04451
AMD1	0.0306958	-2.34888						SDE2	0.0156738	1.67638		DXO	0.0101473	3.21052
AMDHD2	1.27659e-07	-1.97423						SDF2	0.0129033	5.48414		DYNLT3	0.0388719	2.68591
AMER1	0.00753485	-1.18828						SEMA4C	0.032303	3.82826		E2F4	0.0440621	3.32901
AMER2	0.0042692	-3.35982						SEPN1	0.0369714	-4.83434		E4F1	0.00135825	3.27757
AMER3	8.1586e-16	-3.27735						SERTAD1	0.000162359	3.56721		ECE2	0.0184256	1.08463
AMFR	0.0163846	-3.03439						SETD3	0.00351617	5.41045		ECHDC1	0.00332799	5.05441
AMIGO1	1.56393e-05	-3.77084						SF3A2	0.0193026	-3.67075		ECM2	0.025541	1.63024
AMIGO2	0.0386376	-1.71488						SH3GL2	0.0258138	3.37085		EED	6.46e-05	4.21374
AMN	0.011328	Insufficient Expression						SHPK	0.00225018	2.06595		EFNA1	0.00328326	5.30335
AMN1	0.00032076	-4.35298						SIAH1	0.000192347	4.71791		EGR3	0.00889364	2.45613
AMOT	0.00424802	-2.65624						SLC11A1	0.00545217	5.42703		EHBP1	0.00155458	2.42167
AMOTL1	0.0231078	-1.83806						SLC12A4	0.00285916	3.0001		EIF2B1	0.0126433	3.63056
AMPD3	1.16901e-06	-2.41444						SLC17A7	6.21059e-05	6.02538		EIF2B3	0.0248085	2.72878
AMPH	0.000899566	-4.32935						SLC25A25	0.0325424	-2.92538		EIF4EBP3	0.0067077	3.30555
AMY2A	2.74854e-12	Insufficient Expression						SLC29A4	0.00465442	-4.58695		EIF6	0.0167736	5.12313
AMY2B	0.000229878	-3.34946						SLC35D1	0.00749211	2.63685		ELK1	0.00309723	4.09597
ANAPC1	9.42673e-09	-3.00175						SLC8A1	0.00613258	4.20538		ELOF1	0.0227048	3.58232
ANAPC10	0.00950252	-2.82488						SLMO2	0.0478657	-3.52731		ELTD1	0.0497479	4.2186
ANAPC1P1	0.000292957	Insufficient Expression						SMAD5	0.0496672	-3.17301		EMD	0.0125309	3.76403
ANAPC2	2.23631e-19	-3.0755						SMC2	0.0244742	-2.30535		ENAH	0.0330897	2.57889
ANAPC4	0.0462164	-2.10897						SMG7	0.000403444	5.02312		ENDOD1	0.0211093	-3.28268
ANGEL1	0.00189227	-2.67989						SNCB	0.00113697	3.30848		ENPP2	0.0436043	-2.92717
ANGPTL5	8.80758e-07	Insufficient Expression						SNHG5	1.86735e-05	5.7513		ENTPD4	0.0404145	2.30497
ANGPTL6	6.09773e-12	Insufficient Expression						SNRPE	0.0151694	5.30148		ENTPD6	0.0138023	3.57283
ANGPTL7	5.33705e-13	Insufficient Expression						SNUPN	0.000589232	3.78284		EOGT	0.0119004	3.49398
ANK1	0.00151434	-1.84819						SOCS7	0.00418812	3.85543		EPS15L1	0.00501927	3.07842
ANK2	0.000206556	-4.8335						SORL1	0.000776453	3.38475		ERAL1	0.00207726	4.35977
ANK3	0.00089004	-4.44881						SPARCL1	0.0348533	3.19307		ERCC1	0.0293417	3.57646
ANKAR	0.000258914	-1.53955						SPI1	0.0169254	-3.75236		ESM1	0.0434705	4.67422
ANKEF1	1.02789e-07	Insufficient Expression						SPNS1	0.0113493	-2.35901		ETHE1	0.0177936	2.43906
ANKFN1	4.36876e-07	-1.30702						SPPL3	0.0259645	3.9258		ETV6	0.0164279	1.93543
ANKH	0.0156044	-2.42943						SPRY2	0.0484502	-4.24125		EXOC4	0.0102633	3.70593
ANKK1	0.000243448	Insufficient Expression						SRSF9	0.00533606	-2.32295		EXOC5	0.00870348	2.03431
ANKLE2	0.0134705	-2.18901						STARD3NL	0.00308103	4.8772		EXOC7	0.0395665	-2.15296
ANKMY1	0.00935587	-1.05829						STEAP2	0.0300974	3.79009		EXOSC1	0.015097	3.71164
ANKMY2	0.0152243	-2.98353						STOML2	0.0276266	3.70492		EXOSC4	0.0398844	3.20951
ANKRA2	0.00744803	-2.33129						STON2	0.0107589	2.87117		F2R	0.00359606	4.5874
ANKRD16	0.0398473	-1.42255						STRBP	0.00659093	2.87335		F8A1	0.0331824	1.42794
ANKRD17	0.00851484	-2.47785						STXBP1	0.00534621	5.6566		FADD	0.00530262	1.77766
ANKRD18A	0.000755156	-1.69472						SYT1	0.0433576	4.15583		FAM104A	0.0375515	2.63063
ANKRD18B	2.32423e-10	-1.45054						TATDN2	0.00229814	3.57269		FAM109B	0.0245637	3.96286
ANKRD18DP	3.12896e-10	-1.06496						TBC1D32	0.03652	4.52361		FAM208B	0.00366268	2.2108
ANKRD19P	0.00763223	-1.87948						TBCEL	0.0403335	2.6218		FAM20C	0.00257694	4.24748
ANKRD2	2.33556e-06	-1.34911						TBL1X	0.00481455	5.03433		FAM50A	0.00404139	3.39741
ANKRD20A1	3.10519e-12	-1.02713						TEP1	0.023623	2.83853		FAM60A	0.0227069	2.01433
ANKRD20A2	4.62915e-09	Insufficient Expression						TIMP2	0.0358248	-1.14138		FAM76A	0.045025	1.6401
ANKRD20A4	0.0460001	-0.697503						TM7SF2	0.0407843	-3.35227		FAP	0.0334656	2.40707
ANKRD20A5P	6.85389e-06	-1.00896						TMED10	0.0119269	2.65365		FARSA	0.045023	3.25394
ANKRD20A8P	0.0265928	Insufficient Expression						TMEM14B	0.00680676	5.10692		FARSB	0.00460349	4.96777
ANKRD23	0.000981547	-1.45455						TMEM214	0.0483881	-3.13937		FBL	0.0411557	3.54075
ANKRD24	5.76382e-06	-2.8714						TMX3	0.00660733	4.70587		FBRSL1	0.0235987	2.65686
ANKRD26	0.00524271	-2.39307						TNRC18	0.00449562	2.18137		FBXL12	0.000420846	3.68334
ANKRD26P3	1.87791e-06	-1.00332						TRADD	0.0042402	4.87569		FBXO2	0.017257	-3.43061
ANKRD27	6.72926e-07	-3.10264						TRIM25	0.000389673	2.87437		FBXO42	0.0204022	2.17465
ANKRD28	0.0320037	2.84732						TRIM35	0.0171689	2.0141		FCF1	0.024627	3.03642
ANKRD29	1.40657e-07	-2.49961						TRMT5	0.0453152	4.66251		FCGBP	0.0326588	2.10185
ANKRD30B	3.01622e-12	-1.79356						TSC22D3	0.00128553	4.56947		FDX1L	0.013483	4.04578
ANKRD30BL	9.67507e-07	-2.64253						TSR3	0.031643	5.65595		FDXR	0.0450691	2.08156
ANKRD31	7.55876e-13	Insufficient Expression						TTYH2	0.0473802	2.72804		FEM1A	0.0259605	2.14772
ANKRD32	9.94963e-05	-3.07072						TUBGCP3	0.0102462	1.8453		FEN1	0.0471042	2.26762
ANKRD33B	1.2332e-05	-3.09149						TXNDC12	0.0167036	5.58388		FGR	0.0238361	2.08932
ANKRD34B	6.75301e-10	Insufficient Expression						TXNRD1	0.0248516	5.15498		FHL1	0.00901215	5.4733
ANKRD34C	2.54366e-21	-2.26576						UBE2D4	0.0285527	-4.27181		FIZ1	0.00103192	3.47919
ANKRD36	2.16621e-05	-2.35895						UBE2V1	0.0411188	-4.66751		FJX1	0.000249825	5.64228
ANKRD36B	0.00339634	-1.84958						UBR1	0.0293788	2.3202		FKBP5	0.0435981	-1.20778
ANKRD36BP1	0.00030678	-2.45916						UBR4	0.0121685	-3.7763		FLJ32255	0.00757405	3.14275
ANKRD36BP2	4.91726e-05	-3.22795						UCHL5	0.0320117	3.33546		FLT4	0.0356453	2.96242
ANKRD39	0.0012741	-3.34011						UPF3B	0.013207	4.26995		FLYWCH2	0.00435955	3.89507
ANKRD44	0.00450625	-2.195						UQCRB	0.0428393	3.08003		FMNL1	0.0199661	1.34981
ANKRD45	0.0231079	-1.44711						USP2	0.0370742	3.27895		FOS	0.0448447	2.615
ANKRD46	0.00120659	-4.40846						USP35	0.00145672	2.08226		FOXJ3	0.0436935	3.53339
ANKRD50	0.0333209	-2.34178						USP9X	0.0492976	-2.65246		FOXP1	0.0384292	-1.96431
ANKRD53	0.00501455	Insufficient Expression						UTP14C	0.0030412	3.44726		FOXS1	0.00284527	1.97013
ANKRD54	0.0368892	-2.34032						VDAC3	0.0290397	4.10349		FRMD4B	0.0189824	-1.75251
ANKRD55	4.04396e-15	-1.75176						VOPP1	0.00495717	4.80012		FRMD6	0.0131117	2.78006
ANKRD6	2.95354e-05	-2.9299						VPS39	0.0104411	-4.87916		FRYL	0.0391697	2.01413
ANKRD61	5.44181e-09	-1.04736						VSNL1	9.41837e-05	4.96093		FTH1P3	0.0486364	2.25363
ANKRD62	1.75192e-07	Insufficient Expression						WAPAL	0.0038023	1.74684		FTO	0.0276634	3.18648
ANKRD62P1	1.01839e-05	Insufficient Expression						WDR3	0.00596927	-3.44905		FTSJ2	0.027795	3.14539
ANKRD63	0.019198	Insufficient Expression						WDR60	0.00347564	4.17567		FTSJ3	0.00115119	3.95025
ANKRD65	0.000849356	-2.65936						WDR82	0.0456994	3.49362		FUCA1	0.00434851	3.34626
ANKRD66	5.24372e-06	Insufficient Expression						WDR83OS	0.0035793	5.40409		G3BP1	0.0121361	3.5255
ANKRD7	1.14597e-08	-1.60668						ZBTB11	0.00551613	-2.99282		GAB3	0.0404989	2.04998
ANKS1B	0.0093044	-3.59162						ZBTB20	0.0398075	2.26717		GADD45GIP1	0.0428402	4.10715
ANKS4B	0.00373826	Insufficient Expression						ZC3H15	0.0218016	3.50259		GALNT1	0.0121364	3.5205
ANKS6	0.000327979	-1.52613						ZHX1	0.00085028	5.61705		GALNT18	0.0391529	3.1681
ANLN	0.000466141	-4.08994						ZMYND11	0.0344546	2.85908		GAREM	0.0213493	-2.79369
ANO3	2.63296e-08	-3.96932						ZNF281	0.0274715	-3.62817		GATC	0.0446478	3.17883
ANO4	0.0143478	-3.0249						ZNF529	0.0477392	3.83836		GDAP2	0.00977825	1.4928
ANO5	6.43898e-06	-3.66065						ZNF621	0.033096	3.05596		GDE1	0.0466402	2.38415
ANO8	0.0207985	-1.85676						ZNF667	0.00328	6.83457		GEMIN5	0.0396858	1.96341
ANP32C	2.37765e-07	-1.63261										GFOD1	0.0382564	2.00657
ANXA2P1	0.000235764	-2.2462										GGH	0.000478725	3.59346
ANXA2P3	0.000249919	Insufficient Expression										GIMAP1	0.0121968	2.41529
ANXA5	0.0435659	1.41088										GLI4	0.0430012	1.22135
ANXA6	0.032948	-3.48483										GLIPR1	0.0147628	3.62034
ANXA9	0.00011118	-0.927516										GLIS2	0.00272111	2.79126
AOAH	0.0214318	Insufficient Expression										GLT8D1	0.0346014	1.99421
AOC2	1.24263e-15	Insufficient Expression										GLTPD1	0.00407955	3.8008
AOC3	0.0064611	Insufficient Expression										GMPR2	0.000413011	5.11898
AP1AR	0.000121736	-3.57019										GNAO1	0.0286204	-3.21619
AP1G1	0.0183574	-2.32063										GNAQ	0.0283313	-3.10652
AP1M2	0.0239874	Insufficient Expression										GNB1	0.0101964	1.61484
AP1S1	1.50601e-05	-5.10002										GNG10	0.0165557	3.57704
AP2A1	4.54745e-14	-4.55802										GNG2	0.0186924	2.51097
AP2A2	0.00110071	-2.99508										GOLPH3	0.0215819	4.03493
AP2B1	0.000482259	-4.01795										GOLT1B	0.000796977	3.42817
AP3S1	0.00239765	-4.30199										GORASP2	0.00615138	3.48265
AP4B1	0.00169963	-2.551										GPKOW	0.0489993	2.86577
AP4B1	1.41653e-05	-1.07287										GPR146	0.0154021	1.68394
AP4S1	0.030453	-2.61318										GPR4	0.0341882	4.06959
AP5B1	0.0350435	-1.67484										GPR85	0.0451668	2.34576
AP5M1	0.0154518	-3.32189										GPR98	0.035344	-2.01936
APBA1	2.96804e-05	-3.54627										GPRIN1	0.0432936	1.40099
APBA2	0.00744868	-3.18327										GPS1	0.0379504	3.48653
APBA3	0.00195172	-1.2862										GPX7	8.42e-05	3.58483
APBB2	0.046209	-1.68567										GRB10	0.0277494	3.27935
APC	0.000310649	-3.99238										GRIN2A	0.0288261	1.00393
APEH	0.00152678	-3.19127										GRK6	0.0208506	2.63438
API5	0.000408321	-3.87459										GRM8	0.0433155	1.31113
APIP	2.40734e-05	-3.6017										GRPEL2	0.0063485	3.19379
APITD1	0.0101811	-1.95499										GRWD1	0.0161646	1.71689
APLF	5.51593e-11	-2.5737										GSDMD	0.0256656	5.09872
APOA2	6.7727e-05	Insufficient Expression										GTDC1	0.0164313	2.09106
APOBEC2	2.13535e-07	Insufficient Expression										GTF2A1	0.0151868	1.79241
APOBEC3H	0.00035155	Insufficient Expression										GTPBP4	0.00373265	2.37845
APOBEC4	4.48788e-08	-1.1036										GTPBP8	0.0195447	2.52348
APOC4	1.77673e-06	Insufficient Expression										GTSE1	0.00400004	1.93912
APOL5	0.00147306	Insufficient Expression										GUSB	0.00510441	3.388
APPBP2	0.030215	-2.36997										HAPLN1	0.0377103	4.25768
APTX	0.0123306	-2.7182										HAUS2	0.0370892	1.97925
AQP10	0.0106528	Insufficient Expression										HBB	0.0111389	-5.59148
AQP11	1.57002e-08	-2.1523										HBEGF	0.0253634	3.24919
AQP6	0.0329364	Insufficient Expression										HCFC1	0.0235428	2.79843
AQP7	0.000169459	Insufficient Expression										HDAC1	0.0145146	2.90961
AQP9	0.0403677	-1.30201										HDAC3	0.0421606	-3.117
AQPEP	0.0362247	Insufficient Expression										HDDC2	0.0480643	-4.14528
ARAP2	0.00106668	-3.77998										HDDC3	0.040202	1.49679
ARFGEF2	0.000214075	-3.34169										HDHD1	0.033449	2.77744
ARG2	0.00854368	-3.10015										HGS	0.0278831	2.92957
ARGFXP2	0.0367762	-1.2303										HHEX	0.0127936	2.31015
ARHGAP10	0.0235354	-2.53303										HIAT1	0.000487576	3.74523
ARHGAP12	0.00149672	-3.21108										HIC1	0.0261989	3.00834
ARHGAP15	0.0441577	-1.35116										HIF1A	0.00968389	2.55263
ARHGAP20	9.71898e-06	-3.68065										HIPK1	0.0336906	3.36919
ARHGAP21	0.0463544	-2.67805										HIVEP3	0.0474924	3.14057
ARHGAP23	0.022954	-2.23584										HKR1	0.0416723	2.96277
ARHGAP26	0.000395123	-3.37846										HMG20B	0.00194162	3.79341
ARHGAP26	1.41236e-05	Insufficient Expression										HMGB2	0.0213631	2.63112
ARHGAP28	7.0822e-13	-0.983259										HMGCR	0.000390138	2.97958
ARHGAP32	0.0273125	-3.08808										HMMR	0.00290894	2.02902
ARHGAP35	0.0211745	-2.54234										HN1	0.0057878	3.52847
ARHGAP39	0.000420983	-1.61437										HNRNPLL	0.017465	2.08806
ARHGAP44	0.000441166	-3.65237										HOOK2	0.00501311	-2.43444
ARHGAP5	0.000184044	-2.60802										HPS3	0.00820947	-3.36127
ARHGAP5	0.0236359	-1.8743										HSBP1	0.0249263	-1.17065
ARHGDIG	1.65024e-11	-6.29234										HSD11B2	0.0368764	3.64826
ARHGEF10	0.03589	-1.71426										HSD17B11	0.0254632	1.98904
ARHGEF11	0.0171538	-2.75268										HSD17B4	0.0386183	3.3401
ARHGEF12	0.00238168	-3.44764										HSD17B6	0.0138559	-3.20932
ARHGEF16	1.80431e-07	Insufficient Expression										HSPA8	0.00253451	3.80724
ARHGEF17	0.0238961	-2.18849										HSPBP1	0.0284174	3.66501
ARHGEF18	0.0333594	-1.93869										IBSP	0.0214808	6.60312
ARHGEF2	0.00565834	-3.16877										IBTK	0.00804204	-2.18341
ARHGEF25	2.0913e-06	-4.30316										ICT1	0.0366078	3.3332
ARHGEF28	5.77409e-09	-2.3104										IFT122	0.000602494	2.68147
ARHGEF3	0.00405092	-3.25484										IGFBP6	0.0129727	-4.86716
ARHGEF33	2.11756e-13	-1.50582										IL10RB	0.00634176	4.03103
ARHGEF34P	0.015336	Insufficient Expression										IL18	0.0304649	1.56082
ARHGEF37	0.0374879	-2.29391										IL6ST	0.0445337	-2.02121
ARHGEF4	0.00684843	-3.52854										ILF2	0.00160003	2.53396
ARHGEF9	0.00055198	-4.48972										ILVBL	0.0206619	3.58201
ARID3C	0.00272443	Insufficient Expression										IMMT	0.0269964	3.24123
ARIH1	0.015442	-2.64694										INO80	0.00113757	3.2827
ARIH2OS	0.00404102	-1.12924										INTS9	0.018442	1.67768
ARL10	4.84841e-06	-2.63111										IPO11	0.0158385	2.29929
ARL14EP	0.0108634	-3.04574										IPO9	0.0159	2.6476
ARL15	0.00228166	-3.27673										IRAK1BP1	0.0482631	2.41713
ARL17A	0.00316067	Insufficient Expression										IRF1	0.00715519	2.96521
ARL2	0.0395202	Insufficient Expression										IRGQ	0.0310143	2.33162
ARL5B	0.0117993	-2.88616										ITGA2	0.0185113	2.09856
ARL5C	4.31991e-05	Insufficient Expression										ITGAE	0.0268512	1.76994
ARL6	0.00438058	-3.34546										ITGB1BP1	0.0497103	3.25989
ARL8B	0.0200432	-2.44645										JAK3	0.0326357	3.51696
ARMC10	0.0144443	-3.11203										JMY	0.0327475	1.42437
ARMC2	0.000599832	-2.44306										KANK2	0.00300972	3.80752
ARMC8	0.00678691	-2.98357										KAT6A	0.030634	-2.26493
ARMCX1	0.00976489	-3.24234										KCNAB1	0.0287477	-2.43088
ARMCX2	0.0345996	-2.56685										KCNAB3	0.0204264	2.39512
ARMCX5	2.07924e-05	-1.60566										KCNRG	0.0452479	1.72633
ARMCX6	0.0382232	-2.04417										KDELC1	0.0395604	2.19927
ARMS2	1.27022e-05	Insufficient Expression										KDELR2	0.0200551	3.7863
ARNT	0.00516418	-2.31541										KDELR3	0.00821989	1.94765
ARNT2	0.0102874	-3.56543										KDM5B	0.0298871	2.65742
ARNTL	0.0107396	-3.12009										KIAA0101	0.0188567	3.95692
ARNTL2	0.0195019	-2.09748										KIAA0319L	0.014404	3.84432
ARPC3	0.0319733	-3.53172										KIAA0391	0.0250707	3.4522
ARPC4	1.02e-12	-1.24001										KIAA0930	0.0417412	-2.4477
ARPP19	0.00112262	-3.61513										KIAA1279	0.0138605	2.5852
ARPP21	0.000248041	-5.60331										KIAA1522	0.0337007	1.93731
ARRB1	4.82486e-05	-4.61155										KIF11	0.01373	2.61229
ARRDC3	5.74726e-09	Insufficient Expression										KIF23	0.00534289	2.71174
ARSB	2.32478e-05	-2.26042										KIF2C	0.0117359	2.69011
ARSF	2.78987e-11	-1.24063										KIFC1	0.00907139	2.69716
ARSG	0.00619048	-1.90286										KLHL23	0.00157632	3.0009
ART3	2.29698e-05	-2.46071										KLHL29	0.0372991	2.67616
ARV1	0.0112003	-3.04812										KLHL42	0.0227129	2.72233
ARVCF	0.000137864	-1.90613										KMT2E	0.0127152	1.95915
ASAH2B	8.85535e-08	Insufficient Expression										LAMC1	0.0443326	3.82765
ASAP2	0.0213073	-2.45492										LANCL1	0.0230732	-3.84065
ASB1	0.0444594	-2.05633										LAPTM4B	0.0490813	3.52722
ASB12	0.00165462	Insufficient Expression										LATS2	0.0425939	1.45007
ASB13	0.00181904	-2.6033										LAYN	0.0270197	2.77415
ASB14	0.00524253	-1.09855										LCLAT1	0.000676749	2.7527
ASB2	8.85931e-13	-2.00922										LEPREL4	0.0347171	3.17666
ASB4	0.0339586	Insufficient Expression										LETM1	0.00225059	2.79561
ASB9P1	3.43407e-09	Insufficient Expression										LETMD1	0.0214802	3.68813
ASCC1	0.0307553	-1.87877										LHFPL2	0.00145389	3.81687
ASCC3	0.0143933	-2.33719										LILRB3	0.0288791	1.48272
ASCL2	0.00301464	Insufficient Expression										LIMD2	0.0032788	4.23833
ASCL3	0.0192118	Insufficient Expression										LIMS1	0.0497116	2.79192
ASCL5	4.96421e-15	-1.03034										LINC00339	0.0324582	-4.64925
ASF1A	0.00221532	-2.83774										LMAN1	0.0230825	2.78556
ASH1L	0.0263454	-2.07435										LMAN2L	0.00791271	4.27686
ASH2L	0.000150212	-3.16947										LMBR1L	0.00377852	3.51412
ASIC2	5.57383e-07	-3.37637										LMF2	0.00465516	4.09597
ASIC5	0.0194279	Insufficient Expression										LMNB2	0.000539041	3.23223
ASNA1	0.014009	-2.98686										LOC100862671	0.00397466	1.6264
ASNSD1	0.0121784	-3.07443										LOC284454	0.0135788	4.7874
ASPA	0.00260156	-3.95606										LOC388152	0.01435	1.55645
ASPDH	0.00769235	-2.91694										LOC493754	0.00170861	2.63131
ASPH	0.0131859	-2.88486										LOC644936	0.0270214	1.77417
ASPHD1	6.08196e-05	-3.99056										LOC644961	0.0448516	2.02656
ASPRV1	1.01795e-05	-1.436										LOC90784	0.000842998	2.92362
ASPSCR1	0.0294417	-1.88796										LOXL1	0.0446368	2.03773
ASRGL1	0.0327188	-2.71713										LOXL2	0.0367994	3.97862
ASS1	7.79738e-11	-4.38509										LPAR5	0.0138341	1.97364
ASTL	0.00168622	Insufficient Expression										LPCAT2	0.0103713	1.29403
ASTN1	0.000609121	-3.8573										LPXN	0.00995518	3.04679
ASTN2	0.00728251	-2.77385										LRP10	0.0236427	2.53368
ASXL2	0.00395545	-1.86837										LRRC59	0.0172522	3.3309
ASXL3	0.000929225	-2.21638										LRRTM2	0.00348048	2.38492
ATAD1	0.000213688	-4.15721										LSM14B	0.0274911	2.34611
ATAD2B	0.0178469	-1.84363										LSM6	0.0288668	4.86171
ATCAY	0.00107927	-4.1731										LXN	0.00606296	4.26282
ATE1	1.39565e-06	-4.64205										LY6E	0.039394	-3.83153
ATF2	0.00987463	-3.27281										LYRM2	0.0487297	2.76002
ATF6B	2.79795e-06	-3.18595										LYRM4	0.00488927	5.84005
ATF7IP2	2.97625e-06	-2.57334										MAFK	0.0269045	2.4209
ATG13	0.00196998	-2.95382										MAN2B1	0.0415398	2.1996
ATG14	0.040167	-1.94116										MANBA	0.00717924	2.24596
ATG16L1	5.34535e-05	-3.49817										MANEA	0.00254625	2.03805
ATG2B	0.000223657	-3.05774										MAP1LC3A	0.00349225	4.15546
ATG4C	0.00126646	-3.18889										MAP2K4	0.00398812	2.83398
ATG5	0.0497538	-2.53933										MAP3K3	0.0165708	2.59698
ATG7	6.48377e-05	-3.17541										MAP3K8	0.0297601	2.85588
ATG9A	0.0496051	-2.08719										MAPK3	0.0354817	3.7729
ATL1	9.19971e-05	-4.98611										MAPK8	0.00544586	2.5298
ATL3	3.30482e-08	-3.23219										MAPKAPK5	0.0164784	3.57792
ATM	0.0150606	-2.21766										MAPT	0.0451211	-4.10922
ATMIN	0.000841951	-3.76879										MARK4	0.0288099	2.25583
ATOH7	1.08474e-14	-1.85997										MAT2B	0.0268855	3.2792
ATP10B	6.40412e-11	-2.17346										MAZ	0.0130521	3.75131
ATP11B	0.000520326	-2.78117										MBP	0.00709012	-6.72932
ATP12A	8.65849e-05	Insufficient Expression										MCCC2	0.0278426	2.69018
ATP13A1	0.00825161	-1.94466										MCM2	0.0010109	2.45856
ATP13A2	0.00956549	-2.96645										MCM4	0.00792325	2.80218
ATP13A4	0.00364024	-2.57042										MCM6	0.0190494	2.86487
ATP13A5	0.024021	Insufficient Expression										MED1	0.0127176	2.2288
ATP1A1	0.00394713	-3.74913										MED10	0.025178	4.54792
ATP1A2	0.0477238	-3.27391										MED21	0.017332	2.61206
ATP1A3	4.92283e-06	-5.79281										MED23	0.0412366	1.26433
ATP1A4	5.36303e-06	Insufficient Expression										MED24	0.0186053	2.86486
ATP1B2	0.0492714	1.95651										MEGF8	0.0219037	2.12854
ATP2A1	0.00722306	Insufficient Expression										MELK	0.00202833	3.28017
ATP2A2	0.0422813	-1.98089										METTL1	0.00120985	4.63366
ATP2B1	0.000236101	-4.52429										METTL10	0.040836	2.22987
ATP2B2	0.0072583	-4.11384										METTL12	0.00412958	2.18467
ATP2B3	1.04444e-06	-3.26682										MGAT4B	0.0290424	3.9654
ATP2C1	0.0246204	-3.08713										MIDN	0.0383163	2.45925
ATP2C2	0.0159353	-1.02871										MIF4GD	0.0104085	4.36327
ATP4A	1.88122e-06	Insufficient Expression										MIR4435	0.0206815	5.80668
ATP5C1	0.0167971	-4.13571										MKL2	0.0194595	2.04037
ATP5EP2	0.011738	3.10068										MLLT1	0.00537669	2.66624
ATP5J2	0.0466596	Insufficient Expression										MMADHC	0.00075472	4.12512
ATP5SL	0.00911971	-2.85324										MMD	0.00270693	4.46195
ATP6AP1	0.0273341	-2.93337										MMP11	0.0388727	4.16979
ATP6AP1L	1.05617e-07	-2.34397										MMP15	0.0209584	1.07933
ATP6V0A1	0.0335311	-2.30592										MMRN1	0.0440343	3.19805
ATP6V0A4	0.00986702	Insufficient Expression										MOB2	0.00193705	3.45874
ATP6V0CP3	0.000368109	Insufficient Expression										MOB3B	0.034167	-2.22027
ATP6V1A	0.0094078	-3.72897										MOBP	0.000307437	-7.05806
ATP6V1B2	0.001875	-3.91135										MON2	0.0259959	2.90643
ATP6V1C1	0.000493587	-4.07935										MORF4L1	0.0152298	4.60577
ATP6V1C2	8.19832e-10	Insufficient Expression										MOSPD1	0.000670459	2.65715
ATP6V1G2	0.000504733	-5.29621										MPDU1	0.0164695	3.14405
ATP6V1G2	1.83216e-19	-3.99806										MPZL1	0.00148285	3.32075
ATP6V1H	0.0206372	-3.54636										MROH8	0.0115072	2.72663
ATP7B	6.08716e-09	-1.63627										MRPL12	0.0296503	2.20197
ATP8A1	2.59175e-07	-5.70715										MRPL13	0.00180413	3.49582
ATP8A2	6.13964e-07	-4.56016										MRPL14	0.000182241	4.99012
ATP8B2	0.0104284	-2.19372										MRPL21	0.0142699	3.95389
ATP8B4	8.07386e-07	-1.73387										MRPL30	0.00996696	2.85819
ATP9A	4.42181e-05	-4.23607										MRPL37	0.0128382	3.73829
ATP9B	0.0406653	-2.06034										MRPL4	0.0146557	3.2662
ATR	0.00434528	-2.67329										MRPL46	0.01229	3.35479
ATRIP	0.04039	-1.29888										MRPL51	0.0143686	3.31827
ATRN	0.000243749	-3.64618										MRPL54	0.044339	1.98733
ATRNL1	1.17358e-05	-7.4593										MRPS11	0.00683514	3.4646
ATXN1	0.0240323	-2.60692										MRPS12	0.0453357	3.97385
ATXN1L	0.00982406	-2.4087										MRPS21	0.0266348	4.08665
ATXN3L	0.000130424	Insufficient Expression										MRPS35	0.0452805	2.36212
ATXN7L1	0.000186512	-2.05309										MSANTD3	0.0111301	4.59869
ATXN7L3	0.00243738	-3.50871										MSH2	0.0038927	2.4671
ATXN7L3B	0.0154348	-3.30168										MTA2	0.0177935	2.23389
AUH	0.00167141	-3.30596										MTCH2	0.0249964	3.99488
AUNIP	0.0418219	-1.28005										MTFMT	0.0112247	2.34353
AURKC	0.0247344	Insufficient Expression										MTG1	0.0412051	3.2596
AVL9	6.46779e-11	-4.45455										MTMR2	0.00362395	2.82594
AVPI1	5.83964e-07	-2.91684										MTR	0.0435796	1.61826
AVPR1A	0.0188097	Insufficient Expression										MTRF1	0.0170234	1.56143
AVPR2	1.23549e-07	Insufficient Expression										MTURN	0.0114231	-2.79699
AXIN2	0.000129721	-2.41532										MUTYH	0.00150709	4.14501
AZI2	0.0181886	-2.8297										MVB12A	0.0313921	3.19022
AZIN1	0.000644668	-4.40394										MVB12B	0.00458075	-4.17409
AZU1	0.0132691	Insufficient Expression										MVP	0.0375136	3.12037
B2M	0.0469142	1.32176										MXRA5	0.0486283	2.54703
B3GALT1	1.20672e-23	-3.47036										MYBL2	0.0188001	2.87918
B3GALT2	8.24456e-08	-4.96076										MYO1C	0.0326961	3.01968
B3GALT4	0.000156456	-1.87411										NAA30	0.0224891	1.85111
B3GALT5	9.89377e-11	Insufficient Expression										NAA60	0.0260325	3.41126
B3GALTL	0.0187493	-2.36612										NABP2	0.0424381	3.25873
B3GAT1	0.00263423	-4.15586										NADSYN1	0.0341248	2.10694
B3GAT2	1.45525e-10	-2.08492										NALCN	0.0391461	-1.09698
B3GNT2	0.00712614	-3.0456										NAMPT	0.0387171	2.68074
B3GNT4	3.31587e-18	-1.90943										NARF	0.0130867	4.58313
B3GNT5	0.0372799	-1.55099										NARG2	0.00449523	2.63175
B3GNT7	1.31603e-07	-1.46566										NAT14	0.00395888	2.87529
B3GNT8	5.47953e-08	Insufficient Expression										NBN	0.0360754	2.89518
B4GALNT3	1.22649e-20	-1.58066										NCAPG	0.0435605	2.02896
B4GALT2	0.0131169	-3.24697										NCBP1	0.0172183	1.85953
B4GALT4	0.0373307	-1.58946										NCKAP1	0.0178817	3.48094
B4GALT6	0.00186636	-3.2826										NCOA6	0.000509213	3.77895
B4GALT7	0.0395766	-1.7331										NDC1	0.0400344	2.41066
B9D1	0.00768325	-2.80538										NDC80	0.00824627	2.67931
BACE1	2.13176e-06	-2.06777										NDEL1	0.00332406	1.7263
BACH1	0.00558983	-2.55192										NDRG3	0.00523595	3.92093
BAD	0.00146179	-3.55671										NDUFAF1	0.00854154	3.26732
BAG2	2.16935e-05	-2.51173										NDUFAF7	0.000645776	3.06321
BAG4	0.000878282	-3.64367										NDUFS4	0.049004	5.13947
BAI1	0.0147716	-2.06019										NDUFS7	0.0250927	2.94122
BAI2	0.000999285	-3.1916										NDUFV2	0.0197786	4.37739
BAI3	0.000588014	-3.95441										NDUFV3	0.0380786	3.69178
BAIAP2	0.000461345	-3.33725										NECAP2	0.0299787	3.83806
BAIAP2L2	0.0121584	-0.921224										NEK7	0.00416141	2.66963
BAIAP3	7.43651e-08	-3.93922										NELFB	0.0321911	2.67432
BAMBI	0.00243787	-2.34088										NELFCD	0.0183726	3.77895
BANK1	2.5774e-10	Insufficient Expression										NES	0.0138152	1.63125
BAP1	0.0358215	-2.33282										NET1	0.00610293	-5.03818
BARX2	0.000191545	Insufficient Expression										NFAT5	0.0466003	2.42202
BASP1P1	0.0110644	Insufficient Expression										NFE2L2	0.0407055	-1.69525
BATF	0.00129964	Insufficient Expression										NFIL3	0.0222082	2.58227
BBIP1	0.0458626	-2.27922										NFRKB	0.00305159	3.14374
BBS10	0.0374564	-2.21426										NFYA	0.0407925	1.49607
BBS12	1.28545e-05	-2.14555										NGDN	0.0144616	3.43027
BBS5	0.000357581	-2.38866										NIT1	0.0148681	3.76099
BBS7	1.30843e-05	-3.95235										NMI	0.0035044	2.90398
BBS9	0.000106077	-2.84629										NOL11	0.0443272	2.69652
BCAR3	0.000387205	-1.95554										NOL9	0.0253571	2.17172
BCAS1	0.0188809	-4.00106										NOMO1	0.0318565	-3.38665
BCAS2	0.0360204	-2.99987										NOP10	0.040587	4.98559
BCAS3	0.0120136	-3.07729										NOTCH2NL	0.0436989	2.19207
BCAS4	0.0250197	-2.20839										NOV	0.0274137	2.50455
BCDIN3D	0.0432772	-1.43347										NOX4	0.00426807	3.4854
BCKDHB	0.0475933	-2.40029										NPAT	0.00827662	2.17935
BCL11A	0.0156213	-2.75385										NPEPL1	0.0244483	2.95351
BCL2L1	0.0253121	-2.80727										NQO1	0.015178	3.07487
BCL2L10	7.9906e-07	Insufficient Expression										NR2C2AP	0.0495277	3.19515
BCL2L14	1.70802e-08	Insufficient Expression										NR4A1	0.00565336	3.75804
BCL2L2	0.000136971	-4.81658										NRARP	0.0344519	3.23323
BCL7A	0.0105636	-2.4646										NRBP2	0.0304014	3.13043
BCLAF1	0.0466898	-2.08987										NRIP3	0.0155658	2.16485
BCOR	0.00173249	-1.80897										NRM	0.0161847	2.76208
BCR	0.000838078	-3.04802										NSFL1C	0.026646	2.46096
BCRP2	0.0056442	Insufficient Expression										NTPCR	0.0149277	3.57292
BCRP3	0.00487737	Insufficient Expression										NTRK3	0.0215128	-3.94159
BDH1	0.010911	-2.61813										NUDT1	0.0166534	2.51664
BDH2	0.0381982	-2.22603										NUDT15	0.0451378	1.81394
BDKRB1	0.00151714	Insufficient Expression										NUDT16	0.0395694	2.8083
BDNF	0.0017656	-2.57574										NUDT3	0.00165501	3.24159
BDNF	0.00339229	-2.12895										NUP107	0.000199244	2.89222
BEAN1	0.0179378	-1.12069										NUSAP1	0.00798049	3.65151
BEGAIN	0.00367662	-2.36705										OCIAD2	0.0111682	3.23053
BEND3P3	2.04512e-19	-2.46499										ODC1	0.0334363	4.18759
BEND4	1.32461e-15	-1.50407										OIP5	0.0212822	2.40082
BEND5	0.0333545	-2.54461										OPA3	0.0435785	1.71695
BEND6	0.00507599	-3.47241										ORMDL2	0.0387613	2.15847
BEST1	2.38902e-10	-2.59443										OSBPL7	0.0330039	2.40114
BEST4	0.000887496	Insufficient Expression										OSGEP	0.00645528	3.43701
BEX5	0.00949025	-4.88964										OVCA2	0.000304534	5.51093
BFAR	0.0259815	-2.14465										OXNAD1	0.0373266	1.10176
BFSP1	0.0390428	-1.17627										OXSM	0.000402745	3.4673
BHLHA15	2.94873e-05	Insufficient Expression										P4HA1	0.0288746	2.77446
BHLHB9	0.000853482	-3.4035										P4HB	0.0254944	3.4414
BHLHE22	6.25081e-06	-1.639										PABPC5	0.0343529	2.24018
BHMT	3.70922e-12	Insufficient Expression										PADI2	0.0213003	-2.88616
BICC1	1.37463e-06	-1.90332										PANK2	0.0157293	2.97204
BIN1	0.00807936	-3.20499										PANK3	0.0381416	2.16133
BIRC6	0.048977	-2.48987										PAPD4	0.0453675	1.48393
BIVM	0.0100546	-2.61814										PAPSS1	0.028823	4.38085
BIVM	4.04367e-06	-2.822										PAQR8	0.00371879	-3.03689
BLNK	0.0139734	-1.42766										PARD6G	0.0432065	1.9212
BLOC1S5	0.00783474	-1.39392										PARL	0.018146	3.02183
BLZF1	0.0154897	-2.50205										PARP4	0.00525758	2.64169
BMI1	6.49785e-29	-4.81954										PBK	0.014421	3.13466
BMP3	1.62918e-08	Insufficient Expression										PCDH9	0.0455949	-3.46076
BMP5	0.000205668	Insufficient Expression										PCDHB10	0.016086	2.61566
BMP8B	7.50826e-08	-1.01945										PCDHB14	0.00171761	2.6311
BMPER	0.000734577	-2.51709										PCDHB2	0.00276417	3.35114
BMPR1A	1.72725e-06	-3.28009										PCIF1	0.0160217	3.86836
BMPR2	0.0166488	-2.77705										PCNA	0.0427163	4.60605
BMS1P20	1.34845e-06	-3.19299										PDCD2L	0.0228423	3.85118
BMS1P6	0.0260453	Insufficient Expression										PDCD5	0.000104059	6.86396
BMX	1.34084e-05	Insufficient Expression										PDHA1	0.00988237	3.02382
BOK	0.00852348	-2.70612										PDIK1L	0.0164499	-1.45001
BOK	0.00768629	Insufficient Expression										PDPR	0.00902876	2.39297
BOLA3	0.014898	-1.80035										PDZD11	0.0268251	-1.52547
BOP1	2.51001e-06	Insufficient Expression										PEX14	0.000274416	3.71413
BPGM	0.00168501	-3.16703										PFAS	0.00583506	2.57896
BRAF	8.93871e-09	-4.38614										PFKFB3	0.0166391	3.11057
BRCC3	0.0318301	-2.03324										PFKP	0.0287928	3.51013
BRD1	1.83015e-07	-2.74583										PGP	0.0460409	3.23925
BRD7P3	8.48367e-08	-1.57018										PGPEP1	0.039017	3.00821
BRE	0.0131544	-0.978936										PHF19	0.00393525	3.36034
BRF1	0.00577881	-2.35229										PHF6	0.0150479	2.3827
BRI3BP	6.89356e-08	-3.58524										PHLDA1	0.0111346	3.00041
BRINP1	0.00137118	-4.18983										PIGO	0.00436673	2.1946
BRINP2	0.000588272	-3.7353										PIN4	0.000898715	3.62561
BRINP3	5.80142e-05	-3.78257										PINX1	0.0213868	-1.94841
BRIX1	0.0468637	-2.19342										PLA2G4B	0.0180143	3.54953
BROX	0.00858771	-3.20016										PLAU	0.0165479	4.07564
BRPF3	0.00105541	-2.52028										PLCB3	0.0041722	1.94387
BRSK1	2.16309e-05	-4.56979										PLCL2	0.0203351	1.64808
BRSK2	0.00155475	-2.75255										PLD5	0.0107421	4.03623
BRWD1	0.00387581	-2.77254										PLEKHA5	0.0180667	2.54888
BRWD1	0.0397267	Insufficient Expression										PLEKHG5	0.0137667	1.24352
BRWD1	1.04423e-12	Insufficient Expression										PLIN3	0.0255568	4.98384
BSN	0.000694415	-3.46803										PLOD2	0.0150432	1.53982
BSN	0.037988	Insufficient Expression										PLP1	0.0150503	-5.76646
BSPRY	1.02062e-10	Insufficient Expression										PMAIP1	2.7e-05	-4.82315
BST1	0.000328933	Insufficient Expression										PMM1	0.00996368	2.54296
BTAF1	0.0466603	-2.26237										PMM2	0.00348944	2.51561
BTBD1	2.3352e-08	-5.48059										PNKD	0.0321666	4.29469
BTBD10	0.00190165	-4.41199										PNRC2	0.000716769	3.35748
BTBD11	0.00884238	-2.14946										POLDIP3	0.0111093	-2.17294
BTBD16	0.0245551	Insufficient Expression										POLM	0.0194653	2.61585
BTBD18	1.2228e-08	-1.09432										POLR1D	0.0213408	3.66561
BTBD19	1.06229e-15	Insufficient Expression										POLR2E	0.0167727	2.82886
BTBD2	0.0245934	-2.21584										POLR3D	0.00373212	2.76962
BTBD3	0.00533596	-3.43916										POMGNT2	0.0118672	3.40072
BTBD6	0.0102861	-3.62922										POSTN	0.000322492	3.73888
BTBD8	0.000403331	-2.93719										PPIC	0.0252596	4.82265
BTBD9	1.24386e-06	-3.48551										PPIL4	0.0218584	2.73815
BTC	4.47609e-09	Insufficient Expression										PPM1K	0.048202	2.93252
BTD	0.000509893	-3.05992										PPOX	0.00241369	4.01717
BTK	0.0020966	-1.0395										PPP1R16A	0.0271659	3.12962
BTN1A1	0.00165096	Insufficient Expression										PPP1R16B	0.00835207	-2.73278
BTNL2	4.12575e-06	Insufficient Expression										PPP1R8	0.0370916	3.49803
BTRC	0.00257101	-3.18616										PPP2R1B	0.00211346	2.99112
BVES	9.55063e-14	Insufficient Expression										PPP3CC	0.0145735	2.76137
BZRAP1	0.00651926	-3.74236										PPP5C	0.0244648	2.42802
BZRAP1	2.38558e-12	-1.43365										PPT2	0.0449752	4.18911
BZW1	0.000577963	-4.08641										PRADC1	0.000103839	3.97182
BZW2	0.0228582	-2.57273										PRDM1	0.0223524	2.99768
C10orf107	3.54199e-05	-2.22221										PRDM2	0.0435474	2.35456
C10orf113	1.08664e-20	-1.56672										PRF1	0.012223	4.75534
C10orf118	0.00260985	-2.96996										PRKD1	0.00129904	3.26158
C10orf12	0.00334774	-1.87932										PRKD2	0.0248333	3.3415
C10orf128	4.12804e-10	-2.166										PRKD3	0.0374107	2.62696
C10orf137	5.17787e-07	-2.76662										PRMT1	0.00484599	3.15314
C10orf32	0.0499452	-2.71912										PRPF38A	0.0381868	2.54697
C10orf32	5.12225e-07	-0.982954										PRPF4	0.0102278	3.79164
C10orf35	7.25862e-05	-3.91786										PRR11	0.00217223	2.43243
C10orf67	3.39001e-09	Insufficient Expression										PRR13	0.0367635	-2.62346
C10orf68	6.95064e-08	-2.05473										PRR5	0.0088446	2.20641
C10orf76	1.86022e-07	-2.92906										PSEN2	0.00418802	3.59078
C10orf82	0.00929751	Insufficient Expression										PSENEN	0.0169396	4.80141
C10orf88	0.0113943	-2.35883										PSKH1	0.0111026	4.65167
C10orf90	0.000146508	-2.40141										PSMB2	0.0147581	3.46742
C11orf1	0.0114764	-2.63147										PSMB8	0.0300504	3.02821
C11orf21	0.0249156	Insufficient Expression										PSMD8	0.0411435	3.56805
C11orf24	0.0394615	-1.81739										PSMF1	0.00221999	3.29245
C11orf30	0.0441825	-1.63165										PSMG4	0.0122355	2.84019
C11orf42	2.67497e-20	-1.37631										PSPC1	0.0273859	2.99363
C11orf48	1.89576e-06	-0.98706										PTGDS	0.000513098	-6.3672
C11orf52	6.63717e-11	Insufficient Expression										PTP4A1	0.027432	1.2492
C11orf54	0.0327847	-2.13138										PTPN9	0.00937208	2.40441
C11orf63	9.27234e-05	-1.67151										PTPRD	0.046092	-2.68007
C11orf65	0.0044071	Insufficient Expression										PTTG1	0.00588368	3.96939
C11orf73	0.0172304	-3.31115										PURB	0.000263588	3.11184
C11orf74	0.00446992	-3.65405										RAB10	0.00683336	4.65275
C11orf87	1.2953e-05	-4.47684										RAB22A	0.0205578	3.08981
C12orf29	0.00267738	-3.3487										RAB23	0.0406351	1.22235
C12orf39	0.00587074	-1.60291										RAB2B	0.031197	2.38881
C12orf4	0.00149075	-2.72215										RAB35	0.000330906	2.73205
C12orf42	2.00399e-14	Insufficient Expression										RAB3D	0.00164596	2.45066
C12orf49	7.24214e-09	-4.05314										RAB9A	0.00318743	3.16814
C12orf52	0.0283688	-2.40805										RABGGTA	0.00802882	2.2598
C12orf54	2.82838e-07	Insufficient Expression										RAD17	0.0417141	2.34038
C12orf56	0.0308129	Insufficient Expression										RAD21	0.0394091	4.28443
C12orf60	1.21248e-06	-1.26116										RAD51	0.00207091	2.27255
C12orf66	0.00972307	-2.00061										RAD51L3	0.0184028	2.44914
C12orf68	0.00274505	-2.68379										RALA	0.0419979	3.1004
C12orf73	0.0226504	-1.80977										RALY	0.0161704	-1.41883
C12orf76	0.0014015	-3.96301										RAMP3	0.00405717	4.42018
C13orf45	0.00769915	Insufficient Expression										RASD1	0.04086	3.40178
C14orf132	0.00213148	-3.64023										RBM23	0.0444294	3.08792
C14orf159	0.0117291	-2.90922										RBM33	0.00120585	2.95705
C14orf169	0.0154848	-2.02817										RBM38	0.0164253	2.19557
C14orf180	1.09687e-07	Insufficient Expression										RBM39	0.000320847	2.75014
C14orf183	1.10935e-05	Insufficient Expression										RBM42	0.00944581	2.89718
C14orf23	0.00432076	-2.13804										RBM43	0.012955	2.42788
C15orf26	1.45197e-06	Insufficient Expression										RCN1	0.0352246	3.25363
C15orf27	9.68577e-06	-2.10767										RELT	0.00932974	2.38622
C15orf37	0.019755	-0.957614										REST	0.018991	2.18048
C15orf38	2.15437e-21	-2.18941										REV3L	0.0338455	2.13228
C15orf54	6.50664e-05	Insufficient Expression										RFC4	0.00255925	3.5018
C15orf56	1.1005e-05	Insufficient Expression										RFK	0.036747	2.61401
C15orf57	0.00225838	-2.56085										RFTN2	0.0106882	2.67317
C15orf59	3.58244e-27	-5.32092										RFWD3	0.0326543	1.84101
C15orf60	0.000924802	Insufficient Expression										RGAG4	0.00554248	4.20457
C15orf62	3.46064e-12	-1.54479										RGS16	0.000152947	5.2514
C15orf65	0.0431096	-1.76278										RHBDD1	0.0106581	2.53007
C16orf3	0.0029358	-1.07837										RHOF	0.000227193	2.84532
C16orf46	0.0175452	-1.5292										RHOJ	0.00604461	3.87581
C16orf52	0.0183341	-2.504										RHPN2	0.00239743	3.33767
C16orf58	0.00707948	-2.73286										RICTOR	0.00382906	2.08827
C16orf62	0.0200756	-2.71393										RIN1	0.0397733	1.82344
C16orf70	9.20338e-05	-3.33109										RINT1	0.00450244	2.28724
C16orf71	8.35126e-12	Insufficient Expression										RIOK1	0.00153389	2.28095
C16orf72	0.0469377	-2.6787										RMRP	8.05e-06	-6.2805
C16orf86	0.0140373	-1.07684										RNF13	0.0333378	-2.65224
C16orf87	0.000557919	-3.00664										RNF145	0.0487489	3.2935
C16orf89	0.00250924	-2.27029										RNF167	0.0131615	3.44521
C16orf91	0.0042915	-2.88079										RNF180	0.0499129	1.71905
C16orf96	2.42295e-09	Insufficient Expression										RNF214	0.00339652	4.3514
C16orf98	2.93295e-05	Insufficient Expression										RNF219	0.0398862	2.90909
C17orf100	0.00787086	-1.76322										RNF38	0.0193827	2.23181
C17orf104	1.49973e-14	-1.31911										RNMTL1	0.0230348	2.30345
C17orf105	0.000465239	Insufficient Expression										RNPS1	0.00458893	5.04587
C17orf107	1.429e-14	-1.61183										RPAP3	0.0175294	2.41705
C17orf51	0.000413514	-3.05904										RPL13P5	0.0116413	4.43922
C17orf59	0.0362926	-1.57776										RPN1	0.0487053	3.18737
C17orf67	0.0117765	Insufficient Expression										RPP21	0.049603	3.0252
C17orf75	0.00410856	-2.59887										RPS14P3	0.0404074	-1.74691
C17orf96	0.00470275	-2.64543										RPS18P9	0.0157124	3.1218
C18orf25	0.0107813	-2.7308										RPS6KA3	0.011101	2.29793
C18orf42	5.09091e-10	-1.03799										RRAGA	0.0324686	4.91828
C18orf8	0.0255487	-2.33898										RRN3	0.000545639	3.14997
C19orf26	9.7349e-24	-2.40532										RRNAD1	0.0395815	3.13322
C19orf38	1.11971e-08	Insufficient Expression										RTN2	0.00774691	4.55353
C19orf44	0.00185074	-1.30689										RTN4RL2	0.0387269	2.43422
C19orf52	0.0387924	-1.98818										RUNX1	0.0191157	2.87431
C19orf55	6.0413e-06	Insufficient Expression										S100A3	0.0304312	1.06847
C19orf59	0.000865672	Insufficient Expression										S1PR3	0.0481942	3.30208
C19orf67	2.22882e-06	Insufficient Expression										SALL1	0.00722924	3.51811
C19orf68	0.0274601	-1.09735										SARS	0.0361296	3.93691
C19orf70	0.0393671	-2.35846										SAYSD1	0.0180431	2.44196
C19orf71	1.44415e-19	-1.2931										SCAND1	0.0126754	4.05387
C19orf77	1.65271e-11	-2.00149										SCARA3	0.0479369	3.78424
C19orf83	0.0158865	Insufficient Expression										SCARF1	0.0145213	2.16336
C1D	0.0082913	-3.35645										SCIN	0.0215373	2.2277
C1GALT1	0.0107993	-2.31446										SCMH1	0.0453173	1.51267
C1orf109	0.0133889	-2.08467										SCO1	0.00670226	3.15152
C1orf110	1.45784e-06	Insufficient Expression										SDC2	0.0388178	3.74131
C1orf111	4.7375e-12	Insufficient Expression										SDF2L1	0.00661433	3.70616
C1orf115	0.00117417	-4.43819										SEC24B	0.00256941	2.66963
C1orf116	0.00462906	Insufficient Expression										SEC62	0.0362068	-1.94288
C1orf141	0.000276501	Insufficient Expression										SEC63	0.024715	2.75735
C1orf146	0.00542804	Insufficient Expression										SEH1L	0.0457005	2.34498
C1orf158	0.014638	Insufficient Expression										SEL1L3	0.0187639	2.75605
C1orf168	5.38061e-09	Insufficient Expression										SELPLG	0.0378393	2.75363
C1orf173	1.81908e-07	-3.48778										SEMA4D	0.00076413	-3.16251
C1orf174	0.00536173	-2.56466										SENP1	0.0180294	1.95818
C1orf177	0.000880633	Insufficient Expression										Sep	0.0160451	2.50893
C1orf185	0.0295567	Insufficient Expression										SEPHS1	0.0435268	1.99282
C1orf192	0.000802046	-2.39835										SERINC2	0.0461879	3.99534
C1orf195	1.53306e-10	Insufficient Expression										SERPINB9	0.02368	1.96999
C1orf204	0.0150157	-1.76915										SERPINI1	0.0368938	-5.03261
C1orf21	0.00297289	-3.12215										SETBP1	0.0365006	1.94428
C1orf216	0.00139531	-4.53701										SETD1B	0.00284092	2.89664
C1orf227	9.63953e-09	Insufficient Expression										SF3B3	0.0120254	3.14497
C1orf228	9.66276e-08	-0.999225										SGCB	0.0162156	2.63348
C1orf233	1.5014e-13	-2.42492										SGK223	0.0323344	2.3487
C1orf234	0.0354501	Insufficient Expression										SGOL2	0.00743518	2.47234
C1orf27	0.0485379	-1.91384										SH2B2	0.0315766	2.87544
C1orf53	0.0381486	-1.37408										SH2D3C	0.0168667	5.40464
C1orf61	0.0288695	3.46914										SH3GL1	0.0263161	3.90301
C1orf95	3.79334e-14	-4.5664										SHANK3	0.0329277	2.39531
C1QBP	0.0405815	-3.10687										SHKBP1	0.0300855	2.81513
C1QL2	2.59372e-10	-1.81378										SIK1	0.0188144	2.0428
C1QL3	1.08686e-22	-4.97657										SIX5	0.048156	1.05831
C1QTNF3	8.3976e-14	Insufficient Expression										SKI	0.0236773	3.1875
C1QTNF4	4.24657e-07	-2.45538										SLAIN2	0.0362385	2.50798
C20orf144	0.0033417	Insufficient Expression										SLBP	0.023725	3.60127
C20orf166	1.47649e-05	Insufficient Expression										SLC1A4	0.00310538	3.90442
C20orf194	0.0144689	-2.67002										SLC24A2	0.0318232	-3.02859
C20orf196	0.010642	-1.95487										SLC25A17	0.00148227	2.93425
C20orf197	1.0072e-06	Insufficient Expression										SLC25A20	0.0261733	3.58291
C20orf202	0.00382525	Insufficient Expression										SLC25A25	0.0408855	1.93432
C20orf203	6.96773e-05	Insufficient Expression										SLC25A46	0.0150455	3.01
C20orf26	6.70756e-12	Insufficient Expression										SLC25A51	0.0308001	1.28725
C21orf119	0.00412975	-2.3888										SLC29A1	0.010489	4.98731
C21orf128	8.0992e-15	-1.60258										SLC2A3	0.00273097	3.50024
C21orf140	1.06975e-24	-2.42053										SLC30A5	0.0444657	3.79581
C21orf37	9.9986e-06	-1.08843										SLC35B1	0.0215112	3.63297
C21orf49	0.0022109	Insufficient Expression										SLC38A10	0.0422118	3.33383
C21orf67	0.000228013	-1.42325										SLC38A11	0.0166027	5.27237
C21orf90	0.00198842	Insufficient Expression										SLC39A6	0.0320862	4.12808
C22orf15	8.84926e-06	Insufficient Expression										SLC4A2	0.0349722	1.9917
C22orf23	7.49709e-06	-1.68094										SLC5A6	0.00210604	2.44691
C22orf24	4.81306e-16	-1.52646										SLC6A1	0.0346953	-2.06018
C22orf29	0.0493847	-1.73626										SLC8A	0.00870342	4.04683
C22orf31	0.0029442	Insufficient Expression										SLC9A7	0.00066809	2.90628
C22orf34	1.58074e-05	Insufficient Expression										SLC9A8	0.0363108	1.90848
C2CD2	0.0405743	-1.57827										SLC9A9	0.034169	1.62753
C2CD2L	9.40704e-06	-3.32642										SLFN5	0.0469065	2.61835
C2CD3	0.0199732	-2.1065										SLIRP	0.00788116	5.43707
C2CD4B	0.00166019	Insufficient Expression										SLU7	0.0122124	2.42415
C2CD5	0.00749522	-3.225										SMG7	0.0128325	-3.29393
C2orf16	2.88001e-13	-1.07972										SMG9	0.0136998	3.88489
C2orf40	1.08178e-09	-1.58148										SMIM19	0.00318465	3.37517
C2orf42	0.0249335	-2.04599										SMIM3	0.0287817	-2.04145
C2orf44	0.00561542	-1.70495										SMPDL3A	0.0256214	1.44417
C2orf50	6.21621e-19	-1.24881										SMTN	0.0137419	1.60611
C2orf61	7.529e-09	Insufficient Expression										SMYD4	0.00054211	2.70028
C2orf69	0.00106927	-3.10258										SNAPIN	0.00548636	4.94739
C2orf71	0.000106554	Insufficient Expression										SNF8	0.0486445	2.55488
C2orf73	1.47716e-08	Insufficient Expression										SNHG10	0.01508	2.08846
C2orf74	0.0142999	-3.26207										SNHG17	0.001968	3.49091
C2orf76	1.24215e-10	-1.84771										SNHG7	0.0417512	3.87192
C2orf80	0.0230386	-3.54366										SNRNP40	0.0274531	3.22085
C2orf82	2.02675e-07	-1.32133										SNRPG	0.0130328	6.4088
C2orf88	0.0138428	-2.06555										SNTB2	0.0079306	2.38156
C3orf14	0.0325913	-3.47691										SNUPN	0.0107809	2.72091
C3orf18	0.0303378	-2.51369										SNX1	0.0491086	2.00762
C3orf20	2.02552e-08	Insufficient Expression										SNX18	0.0182916	-3.14213
C3orf30	3.38342e-08	Insufficient Expression										SNX2	0.00242073	2.71559
C3orf35	0.0444042	Insufficient Expression										SNX7	0.0276824	3.01689
C3orf36	0.0178604	Insufficient Expression										SNX9	0.00574308	2.44245
C3orf52	1.05853e-11	Insufficient Expression										SOAT1	0.0368414	-2.29378
C3orf55	1.92058e-12	Insufficient Expression										SOCS3	0.0259505	3.85361
C3orf58	4.05754e-05	-3.51194										SOCS7	0.0179422	1.81113
C3orf67	1.47391e-14	Insufficient Expression										SOD3	0.0433108	-3.57219
C3orf80	1.86801e-15	-3.8429										SORBS3	0.0076647	3.90752
C3orf83	0.00982255	-1.0123										SOX13	0.014448	3.01685
C3orf84	0.00969406	Insufficient Expression										SOX4	0.023898	2.98106
C4A	1.14647e-13	Insufficient Expression										SPATA13	0.018162	3.20539
C4orf21	0.0357284	-1.49467										SPATS2L	0.00410664	3.63938
C4orf22	1.70498e-12	-1.00357										SPCS1	0.0486899	1.53765
C4orf29	6.50961e-06	-2.3874										SPG20	0.0171771	-2.58394
C4orf33	0.000770384	-2.49148										SPON2	0.0196841	4.30525
C4orf45	6.43392e-07	Insufficient Expression										SPR	0.0109269	4.18513
C4orf47	0.000542545	Insufficient Expression										SPRY1	0.017939	3.96231
C5AR2	8.05688e-12	Insufficient Expression										SRD5A1	0.0281378	2.49864
C5orf20	0.0346051	Insufficient Expression										SRPX2	0.0219912	2.70944
C5orf27	0.00434	Insufficient Expression										SRRT	0.0235607	3.54208
C5orf30	0.00159456	-3.51759										SRSF2	0.0381547	5.07367
C5orf45	0.00268939	-2.76131										SRXN1	0.00180692	3.25054
C5orf47	1.18059e-06	Insufficient Expression										SSBP4	0.00100119	4.08486
C5orf49	1.54477e-09	-1.94592										SSR4	0.0490606	2.75279
C5orf54	0.0254966	-2.01567										SSU72	0.0235963	3.78363
C5orf55	0.00749861	-1.548										ST3GAL2	0.0407244	1.98827
C6orf100	0.0111446	Insufficient Expression										ST3GAL4	0.0126292	4.17544
C6orf106	0.00136356	-3.06453										ST7	0.0203737	1.9579
C6orf120	0.00875368	-2.31996										STARD13	0.0135266	2.7324
C6orf141	0.00377301	-1.06793										STARD4	0.0216179	1.03831
C6orf163	1.70011e-08	-1.05867										STARD7	0.0207441	2.51307
C6orf164	2.65195e-05	-1.33011										STAU1	0.0129652	3.60892
C6orf195	1.71117e-09	Insufficient Expression										STEAP4	0.0351679	1.4972
C6orf201	6.59936e-09	Insufficient Expression										STK10	0.00916345	1.7436
C6orf203	0.0431459	-2.81924										STK25	0.0425622	1.53553
C6orf211	0.000385582	-3.36993										STK4	0.00864714	2.83182
C6orf222	0.000801234	Insufficient Expression										STON2	0.0236221	-2.53244
C6orf223	1.63597e-09	Insufficient Expression										STRADA	0.0309699	2.34801
C6orf57	6.75966e-06	-4.591										STX10	0.00468975	3.85925
C6orf58	0.000433316	Insufficient Expression										STX16	0.0177105	4.00922
C6orf99	1.85768e-08	Insufficient Expression										STX18	0.0173793	-5.17804
C7orf13	2.41169e-16	-2.5499										STX6	0.0192074	1.91653
C7orf25	0.0308057	-2.50498										STXBP1	0.0469615	2.31579
C7orf34	3.55623e-10	Insufficient Expression										STXBP4	0.0282427	2.02391
C7orf55	2.17477e-25	-3.51091										SUFU	0.0244685	3.75207
C7orf60	0.000564609	-2.87952										SWAP70	0.0129297	2.72437
C7orf62	1.05381e-09	-1.5007										SWI5	0.0283976	4.41629
C7orf66	0.0262146	Insufficient Expression										SYDE1	0.0166772	3.25094
C7orf71	3.63531e-05	Insufficient Expression										TACO1	0.000283439	4.44037
C7orf76	0.00244897	Insufficient Expression										TAF9	0.0211089	3.3354
C8orf34	4.62487e-23	-3.24348										TAPSAR1	0.0230389	1.71614
C8orf37	0.0150866	-1.47035										TARDBP	0.0489106	3.07775
C8orf44	4.96864e-15	-1.93588										TARS2	0.00884586	2.40432
C8orf46	0.000235476	-4.85278										TBC1D10B	0.00913158	4.12863
C8orf47	4.76588e-08	-1.13379										TBC1D16	0.0440498	1.98957
C8orf48	0.0471717	-1.15336										TBC1D22A	0.00743482	2.79642
C8orf88	2.99207e-11	-1.2874										TBC1D7	0.0488382	3.09563
C9orf106	9.82113e-13	Insufficient Expression										TBC1D9	0.0456898	2.90035
C9orf117	0.000656181	Insufficient Expression										TBCE	0.0125546	2.61938
C9orf131	1.42446e-12	-1.89974										TBXA2R	0.0491465	3.07345
C9orf156	3.74329e-07	-2.83584										TCERG1	0.0214938	2.54708
C9orf163	1.22809e-07	Insufficient Expression										TCF3	0.0188685	2.41835
C9orf169	0.034667	Insufficient Expression										TCF7	0.0298059	2.59584
C9orf172	4.74495e-16	Insufficient Expression										TCF7L1	0.00397654	2.28853
C9orf24	0.0154389	-2.79097										TDP1	0.00413223	2.78718
C9orf41	0.0114334	-2.92513										TEAD1	0.0309594	2.88642
C9orf57	0.000432775	Insufficient Expression										TEAD3	0.0278319	2.33277
C9orf62	0.000274445	Insufficient Expression										TESK1	0.00235106	3.04609
C9orf72	0.0132559	-3.29231										TEX30	0.00465805	5.09901
C9orf84	0.0467403	Insufficient Expression										TF	0.00059797	-5.94384
C9orf85	0.0343879	-1.5633										TFAP4	0.0451179	1.82441
C9orf91	0.0286601	-2.65945										TFDP1	0.0330421	2.27708
CA10	8.73398e-05	-5.05201										TFPT	0.0491323	2.17451
CA11	0.000397513	-5.19335										TGFBI	0.044232	3.74024
CA13	0.0141036	-1.32632										TGIF2	0.0145774	2.92665
CA14	0.00271037	-2.01353										THAP9	0.0144605	2.59836
CA4	0.000179529	-3.1308										THEM6	0.00675306	2.49208
CA5A	2.65967e-06	Insufficient Expression										TIMM10B	0.0198883	1.57904
CA5BP1	1.98919e-08	-1.65638										TIMM17B	0.0410984	3.23678
CA7	6.85685e-25	-2.47631										TIMM8B	0.0189672	4.1104
CA8	6.37174e-11	-2.64202										TIPRL	0.00320607	3.31738
CAAP1	0.00161274	-2.28129										TK1	0.0200794	2.36912
CAB39	0.0162503	-3.17233										TKT	0.0271839	4.12067
CAB39L	0.000348545	-3.83822										TM2D2	0.0182065	2.24335
CABIN1	0.0403337	-2.00903										TM7SF2	0.0343725	-3.49065
CABLES1	0.00111896	-3.05729										TM9SF2	0.0341838	3.4772
CABP1	1.97725e-05	-5.87177										TMEM110	0.0352381	1.42658
CABP7	3.75234e-07	-1.36048										TMEM132A	0.00230041	2.82445
CABYR	0.00933937	-2.34515										TMEM133	0.00798963	3.70244
CACHD1	0.0343869	-2.02544										TMEM141	0.0319187	4.09632
CACNA1A	1.5634e-05	-2.59689										TMEM164	0.0017154	3.37397
CACNA1B	4.34615e-08	-3.33906										TMEM175	0.000407448	3.15815
CACNA1C	0.0152557	-2.04431										TMEM189	0.00106176	3.50919
CACNA1D	2.32608e-05	-2.49765										TMEM192	0.00248889	2.63334
CACNA1E	3.34781e-05	-3.74266										TMEM2	0.0202289	3.09688
CACNA1F	2.83084e-10	Insufficient Expression										TMEM200B	0.0283587	2.51535
CACNA1G	0.000303627	-2.08764										TMEM234	0.0346641	2.72894
CACNA1G	1.25917e-18	-1.22666										TMEM74B	0.0213522	3.68375
CACNA1H	0.00389431	-1.34613										TMEM97	0.0338621	2.65685
CACNA1I	8.7243e-12	-2.40783										TMEM98	0.00644979	3.22222
CACNA1S	1.50666e-10	Insufficient Expression										TMSB15A	0.0469442	2.47958
CACNA2D1	4.44005e-13	-5.32444										TMUB2	0.0221212	3.98334
CACNA2D2	1.19006e-18	-2.27429										TNFAIP8	0.0183639	2.90311
CACNA2D3	4.33391e-09	-4.81017										TNFAIP8L2	0.0157379	-2.51849
CACNA2D3	4.20296e-15	Insufficient Expression										TNFRSF21	0.0304885	2.89766
CACNB2	0.000173641	-3.48896										TNKS2	0.0200822	2.75501
CACNB4	0.011255	-3.08463										TOMM22	0.00288719	4.26063
CACNG2	1.2806e-08	-2.96512										TOMM5	0.016794	5.12577
CACNG3	2.95522e-08	-4.1463										TOMM70A	0.0256492	-4.10926
CACNG5	5.66965e-12	-1.2197										TOP2A	0.0098896	2.85249
CACNG6	0.0118422	Insufficient Expression										TP53I11	0.00281333	3.32749
CACTIN	0.00578178	-1.71955										TRABD	0.0369482	2.27392
CACTIN	2.21492e-06	Insufficient Expression										TRAF3IP2	0.0111489	4.09557
CACUL1	0.00504946	-2.77354										TRAF4	0.00388801	3.60587
CACYBP	0.0249421	-2.62592										TRAF7	0.0348221	3.39732
CADM2	0.00665423	-3.24387										TRAPPC2L	0.0179164	3.86492
CADM3	0.000358841	-5.39297										TREM2	0.0430625	-2.05362
CADPS	0.00789028	-3.58637										TREX1	0.0431422	2.60808
CADPS2	0.00614759	-3.25923										TRIB3	0.0412934	3.49685
CALB1	1.82017e-06	-4.54989										TRIM27	0.0320846	3.65142
CALB2	0.000197306	-3.02571										TRIM59	0.0384997	2.47295
CALCA	0.00464097	Insufficient Expression										TRIP4	0.00102617	2.15959
CALCB	0.00662005	Insufficient Expression										TRMT1	0.00887516	2.18683
CALCR	1.46568e-05	Insufficient Expression										TRMT1L	0.00276589	2.64995
CALHM1	2.45102e-13	-1.52792										TRMT2B	0.0408088	2.22746
CALHM3	0.00479645	Insufficient Expression										TSC2	0.0104462	4.65318
CALM1	0.00205105	-2.17309										TSC22D2	0.0137665	1.9427
CALM2	0.0217594	-3.68423										TSHZ3	0.0182384	2.17886
CALM3	0.000825485	-3.08883										TSN	0.0407993	-2.07796
CALML6	0.000109074	Insufficient Expression										TSPAN13	0.0185386	4.19963
CALN1	1.57751e-05	-3.33444										TSPAN17	0.0166199	3.05646
CALY	6.63815e-05	-5.05652										TTC39C	0.00286797	5.39846
CAMK1D	0.0103128	-3.50918										TTC7B	0.00503417	2.67369
CAMK1G	0.00331683	-3.56231										TTC8	0.0463787	1.77013
CAMK2A	7.84391e-05	-7.00247										TTC9B	0.0181209	-5.11463
CAMK2B	0.0156824	-3.95326										TUBB3	0.00718933	4.26035
CAMK2G	0.0046659	-3.8503										TUBG1	0.000178651	4.35807
CAMK4	3.15485e-13	-5.68135										TUBG2	0.00126192	4.69924
CAMKK1	4.02305e-07	-4.56382										TUBGCP5	0.00122928	3.34626
CAMKK2	0.000617464	-4.52331										TUT1	0.0306392	1.68211
CAMKMT	0.00932333	-1.70836										TWF2	0.000169302	2.98679
CAMKV	0.000199177	-5.10876										TXLNA	0.0143533	2.66778
CAMSAP1	0.000574391	-3.11298										TYK2	0.0205386	3.86387
CAMSAP2	0.0099888	-3.00314										UBA2	0.0242231	1.84055
CAMSAP3	0.00503132	-1.72763										UBALD2	0.024489	3.53714
CAND2	0.00235755	-2.29481										UBE2F	0.0290726	2.57455
CAP2	0.0115702	-3.84484										UBE2V1	0.0484915	1.87244
CAPN11	0.00344701	Insufficient Expression										UBE2V2	0.0225911	2.06518
CAPN12	0.0284245	2.43558										UBN1	0.0228344	-2.4372
CAPN13	3.46121e-11	Insufficient Expression										UBTD1	0.0218271	2.87697
CAPN14	2.88902e-05	Insufficient Expression										UBXN1	0.0459854	-1.40769
CAPN7	0.0249666	-2.13522										UCHL3	0.0341883	3.54894
CAPN9	0.00956791	Insufficient Expression										UGDH	0.000396669	2.68155
CAPNS2	7.46438e-07	Insufficient Expression										ULK1	0.049545	1.94951
CAPRIN2	0.0343609	-2.32492										UNG	0.0235406	2.44939
CAPS2	0.0307431	-2.01807										UPK3BL	0.0143066	4.16721
CAPZA2	0.0314852	-2.91105										UQCC1	0.00886693	3.65202
CAPZB	0.0231118	-2.65597										USE1	0.00401167	3.1269
CARD14	0.000170498	Insufficient Expression										USP1	0.0341821	2.80533
CARD16	0.0118852	-1.23325										USP10	0.0215485	3.59453
CARD18	0.00473922	Insufficient Expression										USP38	0.0353478	1.30017
CARF	0.000922653	-2.70102										USP39	0.00405809	3.88277
CARKD	0.0279822	-2.85814										USP5	0.0138248	3.60216
CARNS1	0.0152004	-3.10951										UTP14A	0.00800815	1.81426
CARS2	0.0465831	-2.02163										UVSSA	0.00106817	2.42191
CASC1	0.000639176	-1.65468										VARS	0.0306168	1.83481
CASC10	0.00364525	-1.56873										VCL	0.0458457	3.50491
CASC14	0.0057023	Insufficient Expression										VMP1	0.0340101	3.60125
CASC2	0.0201501	-1.62384										VPS13C	0.0213966	1.55297
CASC4	0.00507031	-3.2039										VPS16	5.4e-05	4.07411
CASD1	0.00432537	-3.2601										VPS35	0.0258669	3.48515
CASKIN1	2.62798e-14	-3.46103										VPS39	0.0183333	2.82459
CASKIN2	9.87482e-06	-2.01816										VWA9	0.0191544	2.47033
CASP12	1.52562e-05	Insufficient Expression										WBP5	0.0296985	4.28758
CASP9	0.0392991	-1.74025										WDR1	0.0415728	3.80534
CASQ1	0.000438588	-2.66677										WDR11	0.00342781	4.29439
CASS4	1.32962e-09	Insufficient Expression										WDR33	0.0134073	3.79601
CATSPERG	0.000582231	Insufficient Expression										WDR34	0.0222715	2.51403
CBFA2T3	0.00146125	Insufficient Expression										WDR37	0.0400882	1.72799
CBL	0.00988183	-2.01656										WDR43	0.0104952	-4.05648
CBLL1	0.0163982	-2.22408										WDR47	0.0451752	2.28962
CBLN1	1.12961e-17	-1.94165										WDR83OS	0.0468157	2.58023
CBLN2	2.11549e-07	-4.92203										WIPF1	0.0405151	2.20034
CBLN3	0.000243901	Insufficient Expression										WIPI1	0.0302471	2.94517
CBLN4	0.00028013	-3.40895										XBP1	0.0355848	2.43476
CBR3	0.0289636	-1.59485										XKR6	0.0467369	1.76332
CBR3	6.76657e-07	-1.34183										XPNPEP3	0.00507057	1.95071
CBWD2	0.000102038	-2.76764										XPR1	0.0218404	2.03746
CBWD3	0.0192854	Insufficient Expression										XRCC4	0.0366539	1.77681
CBWD6	0.00382466	-1.58007										XYLT2	0.0134861	2.71325
CBX6	2.54288e-06	-4.24197										YBX3	0.0424075	4.04046
CBX7	5.10134e-06	-4.45492										YEATS2	0.0327556	2.65337
CBX8	0.0165935	-1.22555										YIPF1	0.0142898	3.47398
CBY1	0.0255286	-2.38928										YIPF4	0.00217553	2.53213
CBY3	2.40603e-14	Insufficient Expression										YLPM1	0.0291162	2.83498
CC2D1A	0.000256206	-2.2686										YTHDF2	0.03963	3.24288
CC2D2B	0.00529631	Insufficient Expression										ZBED1	0.0131474	3.06807
CCAR2	0.00955578	-2.88088										ZBTB11	0.00703106	2.67739
CCBL1	0.049899	-2.2691										ZBTB16	0.0190818	-4.5271
CCDC104	0.0202958	-3.42891										ZBTB39	0.0273023	1.99092
CCDC106	0.0330509	-2.27794										ZBTB48	0.0148464	3.55519
CCDC108	0.00243054	Insufficient Expression										ZBTB7A	0.0281602	2.41419
CCDC11	0.0216478	Insufficient Expression										ZC3H12C	0.00100576	2.52574
CCDC110	0.0263382	-1.37739										ZC3H14	0.0422203	2.4783
CCDC113	9.27703e-06	-2.75117										ZC3H18	0.0302092	2.60548
CCDC114	3.66625e-05	Insufficient Expression										ZCCHC11	0.0217197	2.25818
CCDC115	0.0158179	-2.86704										ZDHHC1	0.0304805	2.20623
CCDC116	0.000494684	Insufficient Expression										ZDHHC2	0.0235484	2.79902
CCDC117	0.00180954	-2.73529										ZDHHC6	0.000441711	4.21001
CCDC122	6.39912e-05	-1.02621										ZFP36	0.0482539	1.37253
CCDC124	0.00131375	-3.16903										ZFP37	0.0131143	2.46482
CCDC13	0.000144772	-1.05032										ZGPAT	0.000907858	2.15836
CCDC132	0.0246853	-3.28346										ZIC2	0.0286003	2.79795
CCDC134	2.09086e-09	-1.68263										ZMIZ1	0.0455833	2.89165
CCDC138	0.000257006	-2.14368										ZNF117	0.00715015	2.96649
CCDC144A	3.29922e-06	-3.04533										ZNF251	0.0316278	1.85115
CCDC144B	0.00011381	-2.43893										ZNF28	0.0495763	1.46832
CCDC144CP	0.0483782	-1.83885										ZNF280C	0.00893653	1.39858
CCDC144NL	3.5188e-05	-1.19959										ZNF282	0.0235765	3.37675
CCDC147	3.51508e-11	Insufficient Expression										ZNF292	0.0195494	3.09908
CCDC148	0.000879299	-2.35991										ZNF354A	0.00963852	3.19352
CCDC151	0.0419082	-0.917515										ZNF37BP	0.00506187	2.44553
CCDC154	0.0373829	Insufficient Expression										ZNF394	0.030588	2.18022
CCDC157	0.000416063	Insufficient Expression										ZNF395	0.0350218	2.2881
CCDC158	4.11694e-05	-0.947449										ZNF443	0.0187847	1.68283
CCDC160	0.00273557	-0.865694										ZNF516	0.0109518	1.65281
CCDC162P	0.0029951	Insufficient Expression										ZNF563	0.0492512	2.36841
CCDC168	4.18975e-11	Insufficient Expression										ZNF568	0.0479908	1.31733
CCDC169	2.50684e-05	Insufficient Expression										ZNF593	0.00930743	4.69716
CCDC171	5.28286e-06	-2.39218										ZNF598	0.0314492	2.49948
CCDC173	0.010065	-1.19228										ZNF689	0.0473451	2.33528
CCDC174	0.018453	-1.82478										ZNF69	0.0263716	2.56977
CCDC176	0.00077238	-1.54783										ZNF708	0.00454512	1.79861
CCDC177	0.0408795	-1.23718										ZNF711	0.0159201	3.02335
CCDC178	3.24769e-11	Insufficient Expression										ZNF767	0.0148663	-4.93318
CCDC179	0.000349907	Insufficient Expression										ZNF771	0.0237139	5.028
CCDC181	0.00233359	-2.29678										ZNF85	0.00355751	1.58835
CCDC23	0.0414421	-2.75982										ZNHIT2	0.0262036	2.60469
CCDC24	0.0351285	-2.0833										ZNRF2	0.0295078	1.29404
CCDC25	0.0228528	-2.45954										ZSCAN16	0.0467306	1.48351
CCDC28B	0.0138355	-2.53367										ZWILCH	0.019163	4.38398
CCDC30	0.0280877	-1.69041										ZYX	0.0238574	4.0979
CCDC37	0.00131576	Insufficient Expression										ZZZ3	0.00223829	2.91407
CCDC39	4.81301e-07	-1.72092
CCDC41	0.000899463	-2.38864
CCDC51	0.0273682	-2.28955
CCDC54	5.94446e-07	Insufficient Expression
CCDC6	0.021407	-2.84378
CCDC62	8.35426e-06	-1.63595
CCDC64	3.61015e-15	-3.39561
CCDC64B	1.3099e-09	Insufficient Expression
CCDC65	8.7535e-06	-1.2622
CCDC66	0.0366505	-2.23264
CCDC68	0.0127633	-1.77662
CCDC7	2.79581e-14	-4.06455
CCDC70	0.0005217	Insufficient Expression
CCDC73	3.38958e-15	-1.73898
CCDC74A	0.00668962	-1.91857
CCDC74B	0.0075242	-1.18795
CCDC77	0.0445665	-1.30034
CCDC79	0.0114553	Insufficient Expression
CCDC81	0.00602242	Insufficient Expression
CCDC85A	2.40617e-06	-4.11162
CCDC85B	0.0326122	-2.46048
CCDC87	2.11804e-07	Insufficient Expression
CCDC89	0.0148385	Insufficient Expression
CCDC9	0.000904303	-1.62151
CCDC90B	0.0183867	-2.36181
CCDC91	0.00702282	-3.16779
CCK	0.0111763	-5.62094
CCKAR	6.49783e-06	Insufficient Expression
CCKBR	0.000108367	-3.13338
CCL21	0.00621223	Insufficient Expression
CCL27	9.19391e-05	Insufficient Expression
CCL28	2.72749e-06	-1.00081
CCM2	0.0291416	-2.69445
CCNA1	4.50239e-13	-2.84147
CCNB3	9.28965e-09	Insufficient Expression
CCNC	0.0178481	-3.12085
CCNE2	0.00318691	-2.06056
CCNG2	0.00961434	-2.39349
CCNH	0.0031137	-3.90286
CCNT2	0.017014	-2.21893
CCNT2	0.00408291	-2.29848
CCNY	0.0027638	-3.34179
CCNYL1	0.025245	-2.09969
CCNYL2	0.00813056	Insufficient Expression
CCP110	0.000238524	-3.90981
CCR2	0.000148918	Insufficient Expression
CCR5	0.000129256	Insufficient Expression
CCR7	1.00098e-05	Insufficient Expression
CCR9	1.9793e-05	Insufficient Expression
CCSAP	0.0149079	-3.5755
CCSER1	6.00702e-09	-4.30575
CCSER2	0.0022817	-3.28883
CCT6P1	0.00120055	-1.51775
CCT6P3	0.000219277	-1.58085
CCZ1B	0.0440111	-2.33239
CD177	2.85606e-06	Insufficient Expression
CD200	0.000797328	-4.2806
CD200R1	3.009e-13	Insufficient Expression
CD200R1L	0.0179513	Insufficient Expression
CD226	0.000404508	Insufficient Expression
CD24	0.00422976	-2.79599
CD244	1.94155e-10	Insufficient Expression
CD247	4.26071e-11	Insufficient Expression
CD274	4.72906e-05	-1.25869
CD300C	0.0470384	Insufficient Expression
CD38	6.31032e-05	-1.90349
CD3E	0.00651805	Insufficient Expression
CD44	0.0385315	2.91411
CD47	0.00978948	-3.55755
CD5	0.00193054	Insufficient Expression
CD52	0.000482012	-2.29563
CD55	0.00143668	-2.70009
CD63	0.000626555	2.3335
CD74	0.000997496	3.36355
CD79B	9.37839e-06	Insufficient Expression
CD8A	3.05597e-06	-1.15419
CD8B	0.00108263	Insufficient Expression
CD99L2	0.043414	-2.74581
CDADC1	0.0100693	-1.70949
CDAN1	0.0296217	-1.40348
CDC23	0.0126589	-2.3349
CDC26	8.07965e-06	-3.07142
CDC27	0.0288732	-2.6992
CDC37L1	0.000773274	-3.81378
CDC40	2.55021e-06	-3.93377
CDC42BPA	0.0393779	-2.49552
CDC42BPB	0.00814978	-3.12717
CDC42EP2	0.00585269	-2.41823
CDC42SE1	0.0301603	-2.6753
CDC42SE2	0.0154031	-3.2559
CDC5L	0.0145591	-2.34253
CDC7	0.0244768	-2.01206
CDCP2	1.22257e-05	Insufficient Expression
CDH10	2.84064e-05	-4.06235
CDH12	1.40916e-21	-3.76537
CDH13	0.00287172	-4.39324
CDH18	7.08951e-23	-5.38298
CDH20	6.75047e-15	-3.75089
CDH22	0.042469	-2.05095
CDH24	1.6797e-11	-1.77514
CDH3	0.000924075	-0.87946
CDH7	2.17423e-16	-2.42606
CDH8	5.79123e-12	-4.47958
CDH9	2.47185e-11	-4.27022
CDHR1	2.83559e-05	-1.87102
CDHR2	5.72376e-08	Insufficient Expression
CDHR3	0.00424506	-0.931666
CDHR5	4.79227e-10	Insufficient Expression
CDIPT	5.52379e-06	-1.10347
CDK14	0.0122472	-3.00045
CDK16	0.00528526	-2.9409
CDK18	0.0343156	-2.57851
CDK19	0.00256532	-2.76336
CDK20	0.000590556	-3.06969
CDK4	0.00220782	3.14193
CDK5	0.0219797	-3.13747
CDK5R1	0.00519346	-3.84239
CDK5R2	0.000308764	-2.43263
CDK5RAP2	0.0195991	-2.04499
CDK8	1.12608e-08	-3.4391
CDKAL1	0.0147957	-2.23054
CDKL1	0.000109844	-3.35444
CDKL2	0.00186059	-3.00165
CDKL3	0.00648508	-2.14893
CDKL4	4.35215e-08	Insufficient Expression
CDKL5	7.84582e-07	-4.95051
CDKN1B	0.0458969	-2.61073
CDKN2AIP	3.39096e-12	-3.05752
CDKN2AIPNL	0.000550632	-4.03709
CDKN2D	0.00651207	-4.50771
CDNF	3.0078e-08	Insufficient Expression
CDO1	0.00222906	-3.76521
CDON	0.0018147	-1.55833
CDR2	0.0170909	-2.47891
CDRT15P1	2.34979e-06	Insufficient Expression
CDS1	7.69583e-07	-3.49849
CDS2	0.0421181	-2.37185
CDYL	0.00583638	-2.62782
CDYL2	8.21913e-22	-3.91592
CEACAM1	0.0201204	Insufficient Expression
CEBPA	0.0191434	Insufficient Expression
CEBPG	0.00935066	-2.76564
CECR6	0.00102229	-2.66383
CECR7	1.62264e-09	-1.44394
CELF2	0.0259213	-2.05083
CELF3	1.55182e-08	-3.23319
CELF5	0.00533228	-3.71751
CELSR2	0.0102436	-2.59106
CELSR3	0.0255456	-1.92706
CEND1	0.023969	-3.36471
CENPBD1	0.00258351	-1.90018
CENPQ	1.98126e-06	-2.03063
CEP120	0.00269754	-2.04748
CEP128	9.26446e-06	-1.79437
CEP170	0.00185744	-3.53122
CEP170B	0.0131489	-3.00387
CEP170P1	0.00295995	Insufficient Expression
CEP19	0.0158523	-2.20262
CEP192	9.26904e-05	-2.81535
CEP290	0.0108434	-1.99985
CEP350	0.0337328	-1.68055
CEP44	0.0249376	-2.12813
CEP57	0.0478103	-1.97727
CEP57L1	0.0132641	-2.33261
CEP68	0.00244343	-3.02852
CEP70	0.0418736	-2.49906
CEP72	0.00576874	-1.4152
CEP76	0.000212341	-2.03104
CEP78	0.00254806	-2.15977
CEP85L	0.0465335	-2.10944
CEP97	0.00065776	-3.0467
CEPT1	0.00193152	-2.92792
CER1	5.85872e-05	Insufficient Expression
CERS4	2.95561e-06	-3.66622
CERS6	4.09812e-05	-3.97144
CES1	4.82272e-05	Insufficient Expression
CES3	2.54434e-13	Insufficient Expression
CETN2	0.0463575	-3.11397
CETN4P	2.05857e-10	-1.58217
CFC1	1.0922e-08	Insufficient Expression
CFDP1	0.0130208	-3.41573
CGGBP1	0.019484	-2.40452
CGNL1	0.000548525	-2.49845
CGREF1	8.52671e-11	-4.39776
CGRRF1	0.001956	-3.2234
CH25H	0.00264519	-1.76593
CHAC2	0.00888473	-1.63062
CHAD	5.02147e-10	-1.08273
CHAF1B	0.0489045	-1.4142
CHCHD1	0.0386735	-3.07571
CHCHD4	0.0260481	-2.47999
CHCHD6	0.0284582	-3.29466
CHD2	0.0463442	-1.85537
CHD5	0.00230372	-3.69464
CHD6	0.0421206	-2.23872
CHGA	0.0103407	-4.36457
CHGB	4.22061e-05	-5.13855
CHI3L1	4.50134e-06	8.13264
CHIC1	2.92081e-11	-4.18419
CHKB	0.02177	Insufficient Expression
CHKB	1.16584e-06	Insufficient Expression
CHL1	0.0331065	-3.73483
CHM	0.00134104	-3.00809
CHML	9.92791e-06	-3.17437
CHMP2B	0.0299043	-2.69668
CHMP5	0.0221317	-3.04741
CHMP6	0.0364932	-1.84917
CHMP7	0.00312757	-2.6751
CHN1	0.00111084	-5.37662
CHN2	0.00225806	-3.82347
CHORDC1	0.000770711	-3.65483
CHP1	0.0303588	-2.55269
CHP2	4.48239e-08	Insufficient Expression
CHRD	0.0022235	-2.4439
CHRDL1	0.000200851	-3.4621
CHRDL2	2.34338e-05	Insufficient Expression
CHRM1	3.66384e-08	-4.48554
CHRM2	9.18366e-16	-1.98207
CHRM3	0.000137009	-3.68029
CHRM3	8.14208e-14	Insufficient Expression
CHRM3	0.000966782	-1.02637
CHRM4	1.13572e-21	-2.29443
CHRM5	0.0358193	-0.92997
CHRNA4	7.88978e-10	-2.1264
CHRNA6	3.00519e-13	Insufficient Expression
CHRNB2	1.06182e-07	-3.49338
CHRNB3	3.02395e-12	-0.982239
CHRNE	0.0352279	2.28022
CHRNG	2.02346e-05	Insufficient Expression
CHST1	0.00760772	-2.25875
CHST10	0.0115297	-3.13974
CHST13	0.000798377	Insufficient Expression
CHSY3	2.01809e-20	-2.95618
CHUK	0.0344334	-2.39549
CIB4	0.0189737	Insufficient Expression
CIDEA	4.00439e-09	-2.03354
CIDEC	0.000145768	Insufficient Expression
CIDECP	0.000579064	-3.15171
CILP2	0.00535211	Insufficient Expression
CINP	0.000788948	-3.73746
CIRBP	1.8648e-11	-1.44212
CISD1	0.0250184	-2.9622
CIT	0.00399011	-2.5996
CITED2	0.00382079	-2.88904
CKAP5	0.0122169	-2.6665
CKLF	0.0136697	Insufficient Expression
CKMT1B	0.0156421	-2.50045
CKMT2	0.00406292	-1.81681
CLASP1	0.00116033	-2.71901
CLASP2	0.00297531	-3.62435
CLASRP	0.0226526	-2.03846
CLCA4	3.77981e-13	-1.99696
CLCN2	0.00100784	-1.52429
CLCN3	0.0481385	-2.50479
CLCN4	1.33641e-05	-4.77802
CLCN6	0.0469807	-1.93963
CLDN1	0.00547841	Insufficient Expression
CLDN10	1.08236e-06	-3.08197
CLDN11	0.016221	-3.31213
CLDN16	0.048286	Insufficient Expression
CLDN20	2.35241e-13	-1.46351
CLDN24	0.000348227	Insufficient Expression
CLDN3	0.0183488	Insufficient Expression
CLDN4	0.00351647	Insufficient Expression
CLDN6	0.00146297	Insufficient Expression
CLDN9	0.0430871	Insufficient Expression
CLEC12B	0.00277396	Insufficient Expression
CLEC16A	5.56676e-06	-2.8468
CLEC17A	4.90391e-09	Insufficient Expression
CLEC18C	0.0133213	Insufficient Expression
CLEC2A	0.00166967	Insufficient Expression
CLEC2L	3.94616e-06	-3.57555
CLEC3B	1.61873e-06	-3.60937
CLEC4G	2.20542e-17	-1.4498
CLEC4GP1	0.0335739	-0.870151
CLGN	3.72565e-09	-2.02627
CLIC3	4.00941e-06	Insufficient Expression
CLIC5	0.000179322	-1.32831
CLK4	0.00469248	-2.58717
CLMP	0.000527136	-1.61741
CLOCK	0.0103956	-2.11214
CLP1	0.00961424	-1.76555
CLPB	3.60151e-05	-3.47191
CLPSL1	0.000116053	Insufficient Expression
CLPSL2	0.000460579	Insufficient Expression
CLPX	0.014488	-2.8891
CLRN3	0.0396257	Insufficient Expression
CLSTN2	2.08799e-08	-4.44407
CLSTN3	1.38646e-09	-5.46124
CLTC	0.00649346	-3.46377
CLUH	0.0121391	-2.18732
CLUHP3	0.00705717	-1.75827
CLVS2	3.81595e-13	-4.07556
CLYBL	0.00271595	-2.07425
CMAHP	0.00163257	-1.66986
CMPK2	5.66841e-05	-1.95847
CMTM1	0.00116316	-1.11779
CMTM2	0.00149409	Insufficient Expression
CMTM4	0.0221435	-2.81168
CMTM5	2.18298e-15	-4.23744
CMTR2	0.000198944	-2.21591
CNDP1	6.72792e-05	-4.97644
CNEP1R1	0.00951843	-2.45878
CNGA1	0.00416941	Insufficient Expression
CNGA4	7.80614e-10	Insufficient Expression
CNGB1	8.66488e-09	-1.36197
CNGB3	6.80892e-05	Insufficient Expression
CNIH3	0.0337919	-2.61332
CNKSR1	0.000638328	Insufficient Expression
CNKSR2	0.00222821	-4.51142
CNKSR3	2.17126e-05	-2.2063
CNN1	0.00815173	-1.35482
CNNM1	1.30133e-07	-2.6953
CNNM2	0.00217031	-2.38588
CNNM4	0.00253173	-1.77609
CNOT1	0.0191458	-2.55128
CNOT10	0.0390925	-2.09446
CNOT7	0.0419654	-2.60407
CNP	0.0111507	-3.2492
CNPY1	3.88598e-06	Insufficient Expression
CNR1	0.00812409	-3.68649
CNST	0.00122268	-3.46965
CNTF	9.49971e-05	Insufficient Expression
CNTFR	4.13557e-10	-3.38873
CNTFR	1.6395e-11	Insufficient Expression
CNTN1	1.15958e-05	-6.02369
CNTN2	0.00289835	-4.15248
CNTN3	0.00490438	-3.47168
CNTN4	0.0106747	-3.35723
CNTN4	1.46177e-11	Insufficient Expression
CNTN5	0.00514405	-2.65594
CNTN6	2.40395e-16	-3.27169
CNTNAP1	0.00015628	-3.83228
CNTNAP2	1.56281e-07	-4.98959
CNTNAP3	1.41229e-22	-1.95731
CNTNAP3B	1.00231e-11	-1.0233
CNTNAP4	2.17707e-06	-4.44982
CNTNAP5	1.86365e-06	-3.9653
CNTRL	0.0384606	-1.18061
COBLL1	0.0303249	-1.47187
COCH	0.00356018	-1.93133
COG1	3.05688e-08	-4.00544
COG3	0.000836273	-2.69565
COG5	0.041823	-2.31906
COG6	0.0108997	-2.66799
COG8	0.0159974	-2.8063
COIL	0.00438076	-2.4146
COL10A1	5.78711e-09	-2.21376
COL11A1	9.89834e-05	-2.1916
COL11A2	0.000103734	-1.43234
COL12A1	0.00128735	-1.80132
COL17A1	0.0083406	Insufficient Expression
COL18A1	0.00169269	Insufficient Expression
COL19A1	8.70383e-10	-2.39156
COL21A1	0.0203355	-1.33639
COL24A1	0.00358377	-2.53843
COL25A1	1.2261e-16	-2.17596
COL26A1	3.087e-11	-3.57109
COL27A1	5.09003e-10	Insufficient Expression
COL28A1	0.00199132	-0.931607
COL4A2	0.0472807	3.64194
COL4A3	0.0173322	Insufficient Expression
COL4A3BP	0.0404739	-2.10254
COL4A5	0.000581055	-2.81254
COL6A1	0.0465054	3.1245
COL9A2	0.00149346	-2.85421
COLCA1	0.0367605	Insufficient Expression
COLGALT2	0.00664423	-2.95469
COLQ	0.00335314	-1.4529
COMMD1	0.00517259	-3.94747
COMMD9	0.0304594	-2.38367
COPE	0.0412019	-2.23268
COPS2	0.00755291	-2.98971
COPS3	0.0354252	-2.77395
COQ3	0.000947211	-2.52866
COQ5	0.0273027	-2.2824
COQ7	0.000160383	-3.00069
CORIN	8.38552e-05	Insufficient Expression
CORO1A	7.85962e-26	-5.00765
CORO1B	0.00164533	-2.47061
CORO2A	0.00488248	-1.3623
CORO6	0.0137235	-2.40546
CORO7	0.00059089	Insufficient Expression
COTL1	0.0352864	2.67895
COX10	0.0148618	-1.7185
COX10	0.0198835	-1.38863
COX15	0.00806206	-1.97943
COX17	0.0389164	-3.82187
COX7A1	0.0258191	-3.4398
COX7A2L	0.0426085	-3.38745
COX8C	0.000362721	Insufficient Expression
CPB1	0.0342257	Insufficient Expression
CPB2	0.0471315	-1.38985
CPD	0.0190565	-2.43034
CPE	0.0270747	-1.88803
CPEB1	1.1787e-17	-2.96934
CPEB2	0.00344142	-2.68628
CPEB3	0.0486786	-3.06058
CPEB4	0.0358951	-1.77329
CPED1	0.000123599	-1.61212
CPLX1	0.0121366	-3.08208
CPLX2	0.00104234	-5.55162
CPLX3	5.03769e-16	-3.08182
CPNE4	0.000252685	-3.40968
CPNE6	0.00222164	-3.95993
CPNE7	7.72851e-06	-2.60115
CPNE8	0.0106621	-2.88877
CPNE9	6.06909e-08	-3.18815
CPQ	0.00590675	-2.75376
CPSF2	0.0279058	-2.25189
CPSF3	0.0476088	-2.11199
CPSF6	0.03592	-2.56636
CPXM2	3.38333e-06	Insufficient Expression
CPZ	2.3478e-05	Insufficient Expression
CRABP1	2.04706e-11	-2.4947
CRB1	1.03e-05	-2.75018
CRB3	0.000142361	Insufficient Expression
CREBL2	0.00185594	-3.18078
CREG1	0.00456715	-2.95756
CREG2	0.000620074	-4.65023
CRH	2.43854e-22	-3.2372
CRHBP	3.92722e-06	-3.42991
CRHR1	1.34008e-13	-2.74597
CRHR2	3.33878e-09	Insufficient Expression
CRK	0.0468622	-2.58115
CRKL	0.0186519	-2.7205
CRLF1	0.0469829	-2.35679
CRMP1	0.00276786	-3.99848
CROCCP3	0.0145716	-1.52848
CRTAC1	8.66905e-05	-3.26432
CRTC1	0.00193498	-2.2262
CRY2	2.87006e-06	-4.16238
CRYAA	0.00253909	Insufficient Expression
CRYBA1	6.14647e-06	Insufficient Expression
CRYBA2	0.0199413	Insufficient Expression
CRYBA4	0.0290193	Insufficient Expression
CRYBB1	7.92753e-13	-1.26917
CRYBB2P1	0.00790198	-2.74225
CRYGA	0.037512	Insufficient Expression
CRYGN	1.3352e-11	Insufficient Expression
CRYM	0.00536521	-5.39072
CRYZL1	0.0139716	-2.8143
CSDC2	0.0121821	-2.3418
CSDE1	0.0328326	-2.48982
CSE1L	0.0378785	-2.45217
CSF2RA	0.0172351	-1.79862
CSF2RB	0.0066232	Insufficient Expression
CSGALNACT2	0.0127152	-2.40281
CSMD1	2.4319e-08	-3.48585
CSMD3	3.65638e-06	-3.70847
CSN1S1	0.000607646	Insufficient Expression
CSNK1A1L	0.00413891	Insufficient Expression
CSNK1A1P1	3.51322e-08	Insufficient Expression
CSNK1G3	0.0334807	-2.12101
CSNK2A1	0.0110191	-2.93974
CSNK2A2	0.0322625	-2.51138
CSPG4P8	0.0153083	Insufficient Expression
CSPG5	0.0263859	-3.47371
CSRNP3	5.17588e-05	-4.11989
CSRP2BP	0.00131915	-3.04611
CSTF2	1.741e-08	-2.78026
CSTF2T	0.000149944	-3.25521
CTAGE5	0.0102937	-2.52926
CTAGE6	0.000193848	Insufficient Expression
CTAGE7P	8.71475e-10	Insufficient Expression
CTBP1	1.01675e-05	Insufficient Expression
CTC1	0.007906	-1.56888
CTDP1	0.0259678	-1.44208
CTDSPL2	0.0300553	-2.28997
CTH	0.000183454	-1.84136
CTIF	0.00434572	-3.19901
CTLA4	2.54859e-05	Insufficient Expression
CTNNA2	0.003941	-3.99118
CTNNA3	1.66646e-16	-3.85855
CTNNBIP1	0.0033158	-3.17732
CTR9	0.0385804	-2.0545
CTSA	0.025534	-2.89104
CTSC	0.0176622	-1.82116
CTSLP8	0.0366417	Insufficient Expression
CTSV	0.000186031	Insufficient Expression
CTSW	1.91435e-06	Insufficient Expression
CTTNBP2	0.000797141	-2.57286
CTU2	0.000302388	-2.41728
CTXN2	0.00419022	-1.50324
CTXN3	0.00209952	-3.50708
CUL2	0.000721295	-3.33863
CUL3	0.0241501	-2.78998
CUL4A	0.0292637	-2.30839
CUL7	7.91579e-06	-2.28187
CUL9	3.85868e-06	-2.47694
CUX2	2.63029e-17	-3.35593
CUZD1	0.011141	Insufficient Expression
CWC15	0.0406825	-2.79392
CWC27	0.00832389	-2.80403
CWF19L1	0.00288947	-2.66011
CX3CL1	0.0127443	-3.18841
CXADRP3	0.00383021	Insufficient Expression
CXCL17	1.39712e-07	Insufficient Expression
CXCR3	0.000910942	Insufficient Expression
CXCR6	6.93715e-12	Insufficient Expression
CXorf22	1.83952e-10	Insufficient Expression
CXorf27	8.5802e-07	Insufficient Expression
CXorf30	2.34305e-07	Insufficient Expression
CXorf40A	1.31064e-05	-2.55244
CXorf40B	1.14354e-14	-3.65078
CXorf48	2.5475e-05	Insufficient Expression
CXorf57	0.0239466	-1.83006
CXXC11	3.72621e-16	-1.73993
CYB561D1	0.000161315	-2.35178
CYB5B	0.00154807	-3.37271
CYB5D1	0.000588392	-2.4409
CYB5D2	0.0357445	-2.48969
CYB5R4	0.00673946	-2.32142
CYCS	0.00821489	-2.67145
CYFIP2	0.000573558	-3.86584
CYGB	0.00544608	-1.78592
CYLD	0.0114805	-2.45391
CYP11A1	0.00313495	Insufficient Expression
CYP17A1	0.012756	Insufficient Expression
CYP1A1	7.06576e-09	Insufficient Expression
CYP1B1	3.71512e-09	Insufficient Expression
CYP21A1P	0.000213304	Insufficient Expression
CYP24A1	1.86492e-15	Insufficient Expression
CYP26A1	7.98418e-08	-1.45441
CYP26B1	6.13383e-06	-2.67397
CYP2A6	1.27007e-05	Insufficient Expression
CYP2A7	2.79167e-07	Insufficient Expression
CYP2C18	5.03644e-10	Insufficient Expression
CYP2C19	3.22477e-11	Insufficient Expression
CYP2C8	0.00293186	-0.978887
CYP2E1	1.22101e-09	-2.45431
CYP2G1P	2.11836e-12	Insufficient Expression
CYP2J2	0.0356212	-2.46907
CYP39A1	8.31535e-07	Insufficient Expression
CYP3A4	0.00014673	Insufficient Expression
CYP3A7	2.56004e-07	Insufficient Expression
CYP46A1	3.2657e-05	-4.24773
CYP4A22	0.0304659	Insufficient Expression
CYP4F35P	0.00163781	Insufficient Expression
CYP4X1	0.00191494	-3.08606
CYP4Z1	1.51319e-14	-1.10268
CYP51A1	0.0119292	-3.7057
CYP7B1	0.00420703	-2.55143
CYS1	2.11013e-17	-2.31401
CYSLTR1	0.00474986	-0.865874
CYSLTR2	0.00160074	Insufficient Expression
CYTH1	0.0116787	-2.90642
DAAM2	7.42506e-07	-4.7728
DAB1	0.00629066	-2.04101
DACH1	6.53855e-07	-2.36276
DACH2	0.00979037	-2.41035
DACT1	6.96804e-08	-2.57025
DACT3	0.000737477	-1.01938
DAGLB	0.0173686	-2.39824
DALRD3	0.0237698	-2.24397
DAO	6.56605e-06	Insufficient Expression
DAPK1	4.93711e-07	-3.81433
DAPK3	0.00137132	-2.47435
DAPL1	2.73151e-12	Insufficient Expression
DAPP1	0.00245249	Insufficient Expression
DAW1	7.00366e-13	-1.29617
DAZL	0.00478844	Insufficient Expression
DBF4B	0.00129347	-1.56131
DBH	2.58251e-07	Insufficient Expression
DBI	0.000289999	2.42113
DBIL5P	1.07764e-08	Insufficient Expression
DBNDD1	0.0266783	-2.74067
DBP	0.0391459	-2.33256
DCAF11	0.0396702	-2.25755
DCAF12L2	8.11053e-10	-1.43736
DCAF13P3	2.37427e-05	-0.878931
DCAF15	3.71588e-13	-1.99298
DCAF17	0.0386882	-1.88394
DCAF4	0.00121044	-2.23925
DCAF6	1.41395e-05	-4.81803
DCBLD1	0.0258248	-1.71668
DCC	0.0215998	-1.72191
DCDC1	0.000107039	Insufficient Expression
DCDC2	1.49405e-08	-1.4263
DCDC2B	0.0173108	-1.00106
DCHS2	7.99809e-16	-3.31579
DCK	6.65117e-06	-3.80171
DCLK3	8.554e-05	-1.45069
DCLRE1A	0.000163862	-2.69932
DCP1B	0.00196691	-1.77123
DCP2	0.0233758	-2.02905
DCST2	0.0271911	Insufficient Expression
DCT	3.43181e-05	Insufficient Expression
DCTN1	0.0464303	-2.45757
DCTN1	2.49528e-07	-1.66182
DCTN5	0.00863688	-3.02876
DCTN6	0.0208665	-3.66584
DCUN1D1	0.0243899	-3.35237
DCUN1D2	0.00656661	-2.16334
DCUN1D4	0.00955193	-2.94352
DCUN1D5	0.0387154	-2.44829
DDB1	0.00642662	-2.62855
DDHD1	0.00280267	-2.30459
DDHD2	0.000314561	-4.19656
DDI1	0.00125226	Insufficient Expression
DDI2	2.03666e-23	-2.95233
DDN	8.93516e-09	-5.9278
DDO	0.000896549	-1.26397
DDR1	0.0189101	2.84424
DDTL	0.00110908	-1.02551
DDX1	0.0104552	-3.06345
DDX10	0.000366955	-3.25746
DDX11	2.30719e-11	Insufficient Expression
DDX11L1	0.0249996	Insufficient Expression
DDX11L2	1.81948e-05	-1.02887
DDX11L5	1.44613e-06	Insufficient Expression
DDX11L9	0.0180356	Insufficient Expression
DDX20	0.0182697	-1.99635
DDX25	6.33074e-05	-3.90168
DDX26B	0.00330307	-2.08192
DDX28	0.0467818	-1.49984
DDX31	0.018429	-1.40289
DDX42	0.0422739	-2.17393
DDX47	0.0165544	-2.87075
DDX49	0.0247653	-2.49824
DDX50	0.0027108	-3.06027
DDX53	1.32645e-09	Insufficient Expression
DDX6	0.00809425	-1.85558
DDX60	0.00994128	-1.29143
DEAR	8.87527e-23	-2.97713
DEDD2	0.0127042	-2.49329
DEFA5	0.00106182	Insufficient Expression
DEFB109P1	2.59678e-08	-2.70642
DEGS2	0.000668105	-1.18407
DENND1A	0.0133542	-2.74023
DENND1B	0.0211764	-2.01468
DENND3	0.0232194	-1.77522
DENND4A	0.00354192	-3.38814
DENND4C	0.0157589	-2.06489
DENND5A	0.0242546	-2.69468
DENND5B	0.0479912	-2.48902
DENND6B	0.00392382	-2.79169
DEPDC7	6.02004e-13	-1.86054
DEPTOR	9.00045e-07	-3.71918
DERL3	0.00696609	-0.890577
DES	0.0156724	Insufficient Expression
DESI1	0.00975952	-2.81903
DEXI	0.0319506	-2.56009
DGAT2	4.81941e-19	-2.60127
DGCR10	5.06324e-06	-2.31097
DGCR11	0.0151274	-0.98805
DGCR14	0.0105646	-1.3746
DGCR2	0.0235678	-1.96126
DGCR5	9.54079e-14	-4.49948
DGCR6	0.00873264	-3.12278
DGCR9	4.22176e-09	-3.45879
DGKB	0.000466327	-4.60459
DGKE	1.16995e-07	-3.47246
DGKG	0.0440213	-2.09756
DGKH	1.76764e-22	-3.77485
DGKI	0.000578271	-3.87821
DGKK	0.028634	Insufficient Expression
DGKZ	3.54936e-05	-4.49115
DGUOK	0.0277997	Insufficient Expression
DHCR24	0.00685956	-3.83206
DHDH	5.79982e-05	Insufficient Expression
DHFRL1	0.0239199	-1.63976
DHRS11	0.00302627	-2.4535
DHRS2	6.84954e-11	Insufficient Expression
DHRS4	0.0419191	-2.06476
DHRS4L1	2.02185e-06	-0.995352
DHRS4L2	0.0139587	-1.79684
DHRS7C	2.12419e-07	Insufficient Expression
DHRS9	4.70985e-11	-1.7381
DHX29	0.0304124	-2.31113
DHX32	0.00523114	-2.41357
DHX38	0.0241285	-2.15128
DHX57	0.0110665	-2.06022
DHX8	2.12495e-06	-3.19984
DHX9	0.00779237	-3.2188
DIAPH2	0.00058918	-2.46875
DICER1	0.0203487	-2.26977
DIEXF	0.0198168	-1.90564
DIO1	1.40396e-06	Insufficient Expression
DIO2	0.00182685	-3.40925
DIO3	2.4042e-08	Insufficient Expression
DIP2A	0.0224647	Insufficient Expression
DIP2B	0.0306552	-2.0964
DIP2C	0.00114947	-2.75588
DIRAS1	0.00123182	-4.08293
DIRAS2	9.4334e-06	-6.39296
DIS3L2	0.0320788	-2.43215
DISP2	3.88962e-05	-2.26108
DIXDC1	0.00859573	-3.27239
DKFZP434A062	0.00918231	Insufficient Expression
DKFZP434H168	3.03804e-11	-1.98704
DKFZp434J0226	1.56607e-12	Insufficient Expression
DKFZP434K028	2.83553e-07	Insufficient Expression
DKFZp451B082	2.64878e-08	Insufficient Expression
DKFZp686K1684	0.0174979	Insufficient Expression
DKK1	8.8374e-10	-1.12272
DKK2	1.1102e-21	-1.76037
DKK3	0.0216254	-2.90468
DLAT	0.00404734	-2.95811
DLD	0.0413064	-2.11366
DLEC1	0.00428122	Insufficient Expression
DLEU7	2.26625e-16	-1.48116
DLG1	0.00737143	-3.45256
DLG1	9.80039e-05	Insufficient Expression
DLG3	3.02746e-05	-3.76718
DLG4	6.66135e-06	-4.75911
DLGAP1	1.05738e-05	-5.62516
DLGAP1	1.86305e-11	-1.09332
DLGAP1	2.15557e-27	-5.03354
DLGAP1	1.87721e-05	-2.45537
DLGAP2	0.00029141	-2.85552
DLGAP3	1.12628e-08	-3.75389
DLK2	1.77477e-08	-1.77424
DLST	3.96991e-06	-3.87113
DLX1	1.45594e-08	-2.55787
DLX6	0.000912497	Insufficient Expression
DLX6	4.79374e-11	-3.21136
DMAP1	0.0269002	-2.579
DMBT1	0.000700158	Insufficient Expression
DMGDH	7.06632e-16	-1.36751
DMRT2	2.54871e-05	Insufficient Expression
DMTN	0.00601479	-3.93959
DMXL1	0.00155718	-3.55345
DMXL2	0.00696736	-3.3867
DNA2	0.00514874	-1.71689
DNAAF1	1.05063e-05	-1.18831
DNAH12	7.03879e-05	Insufficient Expression
DNAH14	2.03645e-06	-2.06017
DNAH17	9.10399e-12	Insufficient Expression
DNAH2	0.0204074	Insufficient Expression
DNAH6	2.01517e-14	-1.7653
DNAH7	0.0235004	-1.9127
DNAJA1	0.0399823	-4.26684
DNAJA1P5	1.64441e-14	-1.78813
DNAJA3	0.0239972	-2.7114
DNAJA4	0.000378921	-3.8823
DNAJB11	0.02888	-2.5972
DNAJB12	0.0397725	-1.99206
DNAJB14	0.00549556	-3.18328
DNAJB2	0.0431121	-3.03975
DNAJB4	4.32976e-05	-4.30475
DNAJB6	0.0224921	-3.08805
DNAJB7	0.00089181	Insufficient Expression
DNAJC11	5.10764e-11	-3.90927
DNAJC12	0.0277552	-3.43156
DNAJC13	0.0235532	-2.58989
DNAJC14	0.0197351	-2.81675
DNAJC16	0.04918	-2.03749
DNAJC17	0.00220369	-2.61085
DNAJC18	0.00120496	-3.06052
DNAJC19	0.0273356	-2.85088
DNAJC21	0.0052532	-2.26526
DNAJC27	0.0100495	-2.48945
DNAJC27	0.0016272	-1.0654
DNAJC3	0.029742	-2.24181
DNAJC5	0.00719724	-3.10565
DNAJC6	0.00055507	-5.26235
DNAJC7	0.0179011	-3.31926
DNAL4	0.00519338	-3.20658
DNASE1L1	1.57244e-17	-2.37609
DNASE1L2	1.355e-06	-1.22487
DNASE2B	1.70424e-06	Insufficient Expression
DNHD1	4.44824e-06	-1.65877
DNM1	0.0068727	-3.30658
DNM1L	0.00867252	-2.76301
DNM3	7.6291e-05	-5.06643
DNM3OS	0.0454735	-1.29854
DNMBP	0.00492235	Insufficient Expression
DOC2B	1.0668e-24	-2.96315
DOCK1	0.015511	-2.48118
DOCK10	0.00666614	-2.68988
DOCK11	2.83774e-05	-1.84062
DOCK3	5.39038e-05	-4.13284
DOCK4	1.12078e-24	-2.37177
DOCK5	1.02877e-07	-3.24677
DOCK7	0.026653	-2.32906
DOCK8	6.81116e-05	-1.47719
DOCK9	0.00446714	-3.42735
DOCK9	1.61886e-07	Insufficient Expression
DOK4	0.00140081	-2.37753
DOK5	0.0130681	-2.69314
DOK6	0.0388477	-3.7829
DOLK	0.00177458	-2.01148
DOLPP1	0.00828323	-2.16878
DOPEY1	5.74315e-05	-3.71479
DOPEY2	0.0489646	-1.74614
DPH1	2.15228e-27	-3.36213
DPH2	0.0139103	-2.30445
DPH3	0.0361752	-2.14027
DPH5	0.00846205	-2.3025
DPP10	6.24006e-09	-5.0104
DPP10	2.46298e-25	-3.99846
DPP4	0.031755	-0.786629
DPP8	0.00787073	-3.27274
DPT	1.05372e-05	Insufficient Expression
DPY19L1P1	0.00469872	-1.82418
DPY19L2	0.00867075	-1.84637
DPY19L2P1	2.62776e-13	-2.40084
DPY19L2P2	0.0111786	-2.30046
DPY19L2P4	5.53032e-05	-1.74664
DPY19L4	0.0106671	-2.08661
DPYS	6.54691e-07	Insufficient Expression
DPYSL2	0.029735	-2.08029
DR1	0.00423044	-2.69564
DRC1	0.0117363	-0.887809
DRD1	1.73977e-23	-3.17451
DRD2	0.000444595	Insufficient Expression
DRD3	0.0148985	Insufficient Expression
DRD5	8.70724e-22	-1.59751
DRGX	0.00135688	Insufficient Expression
DROSHA	0.0323471	-2.19165
DRP2	4.53671e-05	-3.13784
DSCAM	0.0463177	-1.66861
DSCAM	3.38938e-08	Insufficient Expression
DSCAML1	3.58862e-05	-1.93392
DSCR3	0.0307988	-2.55151
DSG1	0.0160599	Insufficient Expression
DSG2	1.31268e-07	Insufficient Expression
DSG3	1.75118e-10	Insufficient Expression
DST	0.000391601	-2.45222
DTD2	0.0398451	-2.13845
DTNB	2.68474e-06	-3.76146
DTX2P1	4.06602e-14	Insufficient Expression
DTX4	0.0192157	-2.48416
DUOX1	9.08199e-06	Insufficient Expression
DUOXA1	0.0156838	Insufficient Expression
DUS4L	0.0227807	-1.48287
DUSP11	0.041561	-2.29676
DUSP13	0.00172465	Insufficient Expression
DUSP14	0.0178277	-3.03478
DUSP15	0.00160904	-1.17666
DUSP16	0.032012	-1.94569
DUSP19	0.018903	-2.09473
DUSP2	0.00716759	-2.29335
DUSP26	0.0201128	-3.30854
DUSP27	1.79907e-09	Insufficient Expression
DUSP3	0.0305264	-2.0222
DUSP7	0.0467532	-2.35469
DUSP8	0.0349537	-2.2287
DUSP9	1.89674e-11	Insufficient Expression
[truncated: 6,588 more rows]
